# Supplementary material for: (E)-N-[4-(Methyl­sulfon­yl)benzyl­idene]aniline
Source: Acta Crystallogr Sect E Struct Rep Online. 2009 Dec 4;66(Pt 1):o18. doi: 10.1107/S1600536809050983 (PMC2980122; doi:10.1107/S1600536809050983)
Supplement: Supplementary file 2 [file e-66-00o18-Isup2.hkl]

# 
# h,k,l, Fc-squared, Fo-squared, sigma(Fo-squared) and status flag 
# 
data_I
_shelx_title '    X in P2(1)/c' 
_shelx_refln_list_code          4 
_shelx_F_calc_maximum      234.57 
_exptl_crystal_F_000       544.00 
_reflns_d_resolution_high  0.8323 
 
loop_ 
 _symmetry_equiv_pos_as_xyz 
 'x, y, z' 
 '-x, y+1/2, -z+1/2' 
 '-x, -y, -z' 
 'x, -y-1/2, z-1/2' 
 
_cell_length_a     8.2070 
_cell_length_b     5.7750 
_cell_length_c    26.9450 
_cell_angle_alpha  90.000 
_cell_angle_beta   94.720 
_cell_angle_gamma  90.000 
 
_shelx_F_squared_multiplier     1.000 
 
loop_ 
 _refln_index_h 
 _refln_index_k 
 _refln_index_l 
 _refln_F_squared_calc 
 _refln_F_squared_meas 
 _refln_F_squared_sigma 
 _refln_observed_status 
   1   0   0     1538.54     1505.17     11.37 o 
   2   0   0     3865.61     3645.60     25.06 o 
   3   0   0     2122.54     2017.37     23.22 o 
   4   0   0      368.14      409.76     12.91 o 
   5   0   0      115.78       86.06      8.58 o 
   6   0   0      251.13      244.20     14.46 o 
   7   0   0      390.52      374.87     18.31 o 
   8   0   0      166.38      158.04     15.42 o 
   9   0   0        1.33      -10.41     10.89 o 
   1   1   0       86.46       90.68      4.34 o 
   2   1   0     3186.30     3118.18     25.73 o 
   3   1   0      265.81      277.54      9.64 o 
   4   1   0     1770.92     1902.88     28.04 o 
   5   1   0        3.34       10.79      3.76 o 
   6   1   0      529.17      512.20     19.66 o 
   7   1   0        0.20       -1.35      6.46 o 
   8   1   0        0.11       -6.94      6.94 o 
   9   1   0      138.39      154.48     15.71 o 
   0   2   0      258.89      265.40      8.38 o 
   1   2   0      877.87      931.69     15.90 o 
   2   2   0        5.54        8.09      4.05 o 
   3   2   0      541.63      615.60     15.52 o 
   4   2   0       74.27      103.88      7.71 o 
   5   2   0      123.85      108.61      9.15 o 
   6   2   0       96.42       93.96     10.12 o 
   7   2   0      248.20      266.17     16.29 o 
   8   2   0       91.99       93.00     10.79 o 
   9   2   0        0.09       -9.15      9.15 o 
   1   3   0     3474.68     4033.87     40.38 o 
   2   3   0      875.59      894.97     20.14 o 
   3   3   0       88.30      109.28      8.00 o 
   4   3   0       29.66       34.02      5.97 o 
   5   3   0        2.11       -3.76      7.42 o 
   6   3   0       32.97       55.32      7.61 o 
   7   3   0        1.08       19.08      5.30 o 
   8   3   0        3.98       21.88      6.55 o 
   0   4   0       28.59       24.00      5.78 o 
   1   4   0       20.03       17.44      6.26 o 
   2   4   0      131.96      128.94     10.31 o 
   3   4   0      113.42      106.29      9.83 o 
   4   4   0        3.87       -4.05      7.81 o 
   5   4   0       99.23       75.17     11.95 o 
   6   4   0       89.25       74.49     11.56 o 
   7   4   0        8.37       17.92      6.65 o 
   8   4   0        7.60       11.76      8.58 o 
   1   5   0      192.59      198.13     13.68 o 
   2   5   0      817.87      738.76     26.21 o 
   3   5   0      167.33      164.40     14.07 o 
   4   5   0      113.41       95.98     12.62 o 
   5   5   0       29.19       16.96      9.83 o 
   6   5   0        2.95       17.73      8.00 o 
   0   6   0       31.35       33.92      9.93 o 
   1   6   0       10.61       15.80      7.81 o 
   2   6   0        0.03       10.89      9.35 o 
   3   6   0       33.49       34.02     10.31 o 
   4   6   0        5.49       10.99      8.09 o 
  -9   1   1        0.19       18.21      7.52 o 
  -8   1   1        0.02       -4.91      7.23 o 
  -7   1   1        0.04        3.47      6.55 o 
  -6   1   1       12.95       10.31      5.97 o 
  -5   1   1       35.51       30.45      5.97 o 
  -4   1   1       73.56      102.63      7.03 o 
  -3   1   1      751.22      758.71     15.32 o 
  -2   1   1      177.98      201.31      7.23 o 
  -1   1   1     1610.66     1757.27     16.29 o 
   0   1   1        1.41        0.27      1.36 o 
   1   1   1      660.68      587.85      9.64 o 
   2   1   1     1558.48     1533.60     18.31 o 
   3   1   1      312.95      344.13     10.50 o 
   4   1   1      995.08     1041.16     21.20 o 
   5   1   1      388.02      368.99     14.36 o 
   6   1   1      457.10      446.38     18.50 o 
   7   1   1      384.52      376.99     18.21 o 
   8   1   1        9.14       13.20      7.71 o 
   9   1   1        0.08        8.67      8.00 o 
  -9   2   1       70.26      103.60     13.11 o 
  -8   2   1        0.00       -0.87      7.90 o 
  -7   2   1      218.03      209.02     14.65 o 
  -6   2   1      155.63      157.75     11.95 o 
  -5   2   1       43.18       34.31      6.65 o 
  -4   2   1      168.75      159.01      9.06 o 
  -3   2   1       17.99       26.50      4.91 o 
  -2   2   1       84.05       92.32      6.17 o 
  -1   2   1      464.39      571.75     12.43 o 
   0   2   1      216.56      213.11      5.32 o 
   1   2   1       15.79       32.28      3.37 o 
   2   2   1      259.24      264.53      9.64 o 
   3   2   1     1025.69     1115.56     20.91 o 
   4   2   1       45.66       73.14      6.46 o 
   5   2   1        0.85        2.12      4.24 o 
   6   2   1       13.26        8.29      7.13 o 
   7   2   1       28.61       23.13      8.96 o 
   8   2   1       36.73       26.21      9.06 o 
   9   2   1       18.33       19.27     10.31 o 
  -8   3   1       73.23      101.57     14.46 o 
  -7   3   1       72.99       82.59     11.18 o 
  -6   3   1       47.84       40.86      9.35 o 
  -5   3   1        0.06        3.08      5.20 o 
  -4   3   1        2.27        0.00      4.53 o 
  -3   3   1      111.26      119.01      9.06 o 
  -2   3   1        2.26        5.49      4.14 o 
  -1   3   1       15.60       23.22      5.01 o 
   0   3   1      382.68      372.07      9.06 o 
   1   3   1      891.91      976.79     20.53 o 
   2   3   1      306.87      270.51     11.47 o 
   3   3   1      542.40      554.98     16.86 o 
   4   3   1        1.00        6.55      4.63 o 
   5   3   1      682.92      623.12     21.97 o 
   6   3   1      167.74      193.41     13.88 o 
   7   3   1        0.06       -2.51      6.26 o 
   8   3   1        5.41        3.85      9.25 o 
  -8   4   1        0.11        2.12      8.77 o 
  -7   4   1       14.80       17.92      8.96 o 
  -6   4   1       46.91       48.47      9.73 o 
  -5   4   1        5.92       -2.22      7.81 o 
  -4   4   1      577.59      554.41     21.68 o 
  -3   4   1      138.79      124.89     10.41 o 
  -2   4   1      433.12      445.41     16.58 o 
  -1   4   1       42.78       42.40      6.46 o 
   0   4   1      260.73      250.32     10.70 o 
   1   4   1      814.64      797.06     22.16 o 
   2   4   1        5.67       20.14      5.49 o 
   3   4   1      312.04      290.36     14.65 o 
   4   4   1      477.14      433.56     19.76 o 
   5   4   1      140.24      138.96     12.72 o 
   6   4   1      370.78      359.55     19.95 o 
   7   4   1       87.12       94.83     12.43 o 
  -6   5   1       49.44       62.93     11.18 o 
  -5   5   1       73.02       67.07     11.28 o 
  -4   5   1       27.67       20.53      9.64 o 
  -3   5   1       73.57       69.19     11.85 o 
  -2   5   1      342.67      345.67     18.21 o 
  -1   5   1       11.20       15.23      7.90 o 
   0   5   1        4.12        4.13      4.12 o 
   1   5   1       21.65       29.20      7.42 o 
   2   5   1      395.89      409.08     19.66 o 
   3   5   1       20.28       13.01      8.29 o 
   4   5   1       76.94       63.41     10.99 o 
   5   5   1       37.39       36.81     10.70 o 
   6   5   1       32.99       38.55      9.54 o 
  -4   6   1       25.67       24.00      9.15 o 
  -3   6   1       11.92        3.76      8.58 o 
  -2   6   1       53.86       39.80     12.14 o 
  -1   6   1       10.14       -3.57      7.90 o 
   0   6   1        2.43        3.26      5.13 o 
   1   6   1       39.33       61.58     10.50 o 
   2   6   1      229.24      208.15     18.02 o 
   3   6   1        8.95        3.76      8.29 o 
   4   6   1       32.16       25.15     11.08 o 
  -9   0   2      192.28      192.45     17.25 o 
  -8   0   2      106.54      130.19     12.53 o 
  -7   0   2      866.20      834.45     27.56 o 
  -6   0   2     2581.63     2643.86     40.09 o 
  -5   0   2     4130.39     4143.83     45.39 o 
  -4   0   2      105.73       98.58      6.84 o 
  -3   0   2     2815.40     2653.11     26.69 o 
  -2   0   2       31.43       38.26      3.37 o 
  -1   0   2      102.12      110.63      3.66 o 
   0   0   2     1586.04     1488.89     51.51 o 
   1   0   2     1732.18     1512.98     12.53 o 
   2   0   2     2502.46     2282.67     20.53 o 
   3   0   2     4553.63     4535.47     35.56 o 
   4   0   2       56.53       33.83      5.78 o 
   5   0   2     1102.82     1037.50     23.80 o 
   6   0   2      224.29      201.12     13.30 o 
   7   0   2      193.71      214.61     13.78 o 
   8   0   2      607.58      606.73     26.50 o 
   9   0   2        0.06       -3.85      9.15 o 
  -9   1   2        6.15       -2.89      8.29 o 
  -8   1   2       65.61       80.76     11.18 o 
  -7   1   2      736.32      671.69     25.25 o 
  -6   1   2      162.58      164.11     11.66 o 
  -5   1   2       86.77       78.44      7.81 o 
  -4   1   2       19.43       10.50      4.34 o 
  -3   1   2      181.86      203.34      8.38 o 
  -2   1   2     2052.30     1984.99     20.91 o 
  -1   1   2    17569.95    16293.53    209.12 o 
   0   1   2     2011.49     2144.39     76.42 o 
   1   1   2     4049.86     3927.96     24.96 o 
   2   1   2      236.32      248.92      7.71 o 
   3   1   2      140.12      203.53      8.38 o 
   4   1   2       80.81       63.22      6.65 o 
   5   1   2      189.07      199.48     11.37 o 
   6   1   2      976.61      928.99     26.12 o 
   7   1   2       26.41       29.49      8.09 o 
   8   1   2       82.69       71.31     11.95 o 
   9   1   2      116.45      124.12     15.42 o 
  -9   2   2        6.39        2.99      8.67 o 
  -8   2   2       21.19       17.35      8.58 o 
  -7   2   2       43.71       60.71      9.35 o 
  -6   2   2       36.61       46.55      8.48 o 
  -5   2   2      135.82      143.68     10.02 o 
  -4   2   2      115.65      121.42      8.29 o 
  -3   2   2       18.35       26.21      4.34 o 
  -2   2   2        0.01        1.54      2.41 o 
  -1   2   2      985.23     1024.59     16.77 o 
   0   2   2     1679.85     1741.25     21.88 o 
   1   2   2      284.20      320.04      9.64 o 
   2   2   2      810.76      774.80     15.90 o 
   3   2   2      403.50      362.05     12.24 o 
   4   2   2       17.42       13.49      3.95 o 
   5   2   2        8.01       -0.58      4.72 o 
   6   2   2      147.56      131.06     11.08 o 
   7   2   2      296.30      270.22     16.67 o 
   8   2   2       26.20       28.14      9.25 o 
   9   2   2        7.33       20.43      8.00 o 
  -8   3   2        2.16        7.61      6.75 o 
  -7   3   2      133.49      122.97     12.91 o 
  -6   3   2      644.87      588.71     23.90 o 
  -5   3   2       15.30       11.18      5.69 o 
  -4   3   2       10.88        3.76      4.82 o 
  -3   3   2       97.14      100.51      8.00 o 
  -2   3   2       17.63       13.11      3.47 o 
  -1   3   2        9.02        6.26      4.34 o 
   0   3   2      419.40      431.59      9.67 o 
   1   3   2      546.62      616.95     16.09 o 
   2   3   2        5.39       10.60      3.28 o 
   3   3   2        4.90       -4.53      4.53 o 
   4   3   2      104.40      103.88      9.15 o 
   5   3   2        0.33        5.69      5.88 o 
   6   3   2       34.11       37.10      7.03 o 
   7   3   2       74.83       71.12     11.85 o 
   8   3   2       13.75       10.60      8.77 o 
  -8   4   2        2.63       -9.83      9.83 o 
  -7   4   2        0.65       -1.93      8.19 o 
  -6   4   2        0.40       -3.37      7.52 o 
  -5   4   2        0.11        9.64      7.52 o 
  -4   4   2       24.26       19.27      7.81 o 
  -3   4   2      165.33      143.30     11.47 o 
  -2   4   2      132.87      120.94     11.18 o 
  -1   4   2      308.41      362.25     14.94 o 
   0   4   2       80.48       96.34     19.13 o 
   1   4   2       66.47       74.30      8.00 o 
   2   4   2       48.26       51.27      7.81 o 
   3   4   2       16.28       26.21      6.17 o 
   4   4   2       76.57       49.15      9.73 o 
   5   4   2        5.12        3.76      7.81 o 
   6   4   2      208.45      192.64     16.67 o 
   7   4   2        8.44        4.72      7.71 o 
  -6   5   2        7.63        5.88      9.64 o 
  -5   5   2        0.07       10.70      7.90 o 
  -4   5   2      440.27      426.52     21.97 o 
  -3   5   2      103.55      108.99     10.70 o 
  -2   5   2      118.90       99.36     11.18 o 
  -1   5   2      151.76      157.08     11.85 o 
   0   5   2        0.31        2.13      5.88 o 
   1   5   2       25.47       27.85      7.81 o 
   2   5   2       16.66       17.35      7.90 o 
   3   5   2      153.50      131.93     13.11 o 
   4   5   2        7.55       -2.51      8.67 o 
   5   5   2       10.38        6.36      9.64 o 
   6   5   2       59.80       50.69     10.99 o 
  -4   6   2       18.36       27.08     11.08 o 
  -3   6   2      129.57      116.32     14.55 o 
  -2   6   2       44.20       36.23     10.12 o 
  -1   6   2        0.02       -4.43      6.84 o 
   0   6   2       48.23       54.11      7.22 o 
   1   6   2       17.97       16.77      8.67 o 
   2   6   2      116.85      137.13     14.94 o 
   3   6   2        7.10        8.58      8.58 o 
   4   6   2       23.13       14.17     10.02 o 
  -9   1   3        3.54        3.85      8.67 o 
  -8   1   3      122.07      109.38     13.20 o 
  -7   1   3       23.64       35.85      9.54 o 
  -6   1   3       68.62       65.63      8.67 o 
  -5   1   3      224.79      231.09     11.56 o 
  -4   1   3      414.30      414.96     13.30 o 
  -3   1   3     1881.88     1998.58     24.67 o 
  -2   1   3     3979.96     3869.85     29.39 o 
  -1   1   3     2001.44     2107.95     18.70 o 
   0   1   3     4221.95     4369.94     54.16 o 
   1   1   3      784.96      856.42     12.24 o 
   2   1   3     2012.75     1927.26     21.30 o 
   3   1   3      296.69      311.17     10.22 o 
   4   1   3      115.62      108.70      7.71 o 
   5   1   3       52.36       53.48      6.75 o 
   6   1   3       62.25       42.59      9.44 o 
   7   1   3      104.31       94.15     11.28 o 
   8   1   3        1.58        1.64      6.94 o 
   9   1   3       15.12       12.72      8.67 o 
  -9   2   3        0.02       13.11      8.19 o 
  -8   2   3        8.83        9.54      7.03 o 
  -7   2   3        4.72        8.19      6.55 o 
  -6   2   3      568.78      580.81     21.39 o 
  -5   2   3       86.09       79.60      8.09 o 
  -4   2   3      153.01      172.69      9.93 o 
  -3   2   3      562.97      600.76     15.71 o 
  -2   2   3       48.21       43.08      5.11 o 
  -1   2   3     1111.32     1208.74     18.41 o 
   0   2   3      364.35      328.11      6.85 o 
   1   2   3      147.25      206.32      8.00 o 
   2   2   3      149.40      180.02      7.90 o 
   3   2   3       91.89      102.82      7.23 o 
   4   2   3        3.51       -2.70      4.14 o 
   5   2   3       10.72        7.61      4.24 o 
   6   2   3       57.31       62.64      9.73 o 
   7   2   3       95.50       76.71     10.79 o 
   8   2   3       31.59       39.90      9.64 o 
   9   2   3        0.01       12.34      8.29 o 
  -8   3   3       12.22        4.72      8.29 o 
  -7   3   3        2.07       -3.28      6.84 o 
  -6   3   3      195.16      187.34     14.46 o 
  -5   3   3       18.84       26.12      6.07 o 
  -4   3   3      134.76      115.93     10.22 o 
  -3   3   3      283.30      266.94     12.62 o 
  -2   3   3       93.43      119.88      8.38 o 
  -1   3   3      659.69      667.06     17.15 o 
   0   3   3      135.92      129.99      6.94 o 
   1   3   3       40.79       61.19      5.97 o 
   2   3   3      305.41      295.46     12.14 o 
   3   3   3      241.13      260.29     12.34 o 
   4   3   3      470.89      451.68     16.96 o 
   5   3   3       22.62       31.13      8.09 o 
   6   3   3       49.89       34.50      8.77 o 
   7   3   3       10.10       24.48      8.77 o 
   8   3   3       82.37       77.48     13.49 o 
  -8   4   3        0.07        0.00      9.73 o 
  -7   4   3      121.49      124.41     13.88 o 
  -6   4   3       20.72        7.52      9.06 o 
  -5   4   3      554.50      556.53     23.32 o 
  -4   4   3       55.38       51.46      9.25 o 
  -3   4   3        6.34       15.80      6.55 o 
  -2   4   3     1828.90     1873.97     34.11 o 
  -1   4   3      233.34      245.26     13.40 o 
   0   4   3      946.16      975.26     19.32 o 
   1   4   3      779.93      756.10     21.68 o 
   2   4   3       50.43       65.43      7.81 o 
   3   4   3      331.44      333.63     15.71 o 
   4   4   3      543.10      546.60     21.88 o 
   5   4   3        1.50       12.14      6.84 o 
   6   4   3      216.29      205.17     17.06 o 
   7   4   3        9.65       -3.85      9.54 o 
  -6   5   3        2.08        7.90      5.59 o 
  -5   5   3       70.86       62.74     10.02 o 
  -4   5   3       83.29       72.37     12.53 o 
  -3   5   3      188.38      181.17     15.13 o 
  -2   5   3      167.77      140.31     13.30 o 
  -1   5   3       42.60       42.59      8.96 o 
   0   5   3      191.40      188.44      9.84 o 
   1   5   3      102.37      103.11     11.56 o 
   2   5   3      182.66      166.81     13.68 o 
   3   5   3        7.69       -5.40      8.00 o 
   4   5   3      193.24      205.65     15.32 o 
   5   5   3       12.73       26.31      8.29 o 
   6   5   3       10.98       26.02      8.96 o 
  -4   6   3       62.70       68.32     13.59 o 
  -3   6   3       75.18       80.56     12.53 o 
  -2   6   3        0.08       -0.87      8.00 o 
  -1   6   3        5.79        5.30      9.15 o 
   0   6   3        0.36       -2.60      4.84 o 
   1   6   3        0.94       -8.58      8.58 o 
   2   6   3      397.91      367.84     22.16 o 
   3   6   3       27.10       18.12      9.06 o 
   4   6   3        4.40       20.24      6.26 o 
  -9   0   4      150.27      168.35     16.29 o 
  -8   0   4       58.76       63.31     10.02 o 
  -7   0   4       70.78       66.11     11.28 o 
  -6   0   4      827.90      825.01     24.19 o 
  -5   0   4      292.14      295.46     12.91 o 
  -4   0   4      180.64      158.43      8.38 o 
  -3   0   4      389.85      344.03     10.31 o 
  -2   0   4     1330.65     1315.62     16.09 o 
  -1   0   4     7922.26     7300.65     30.65 o 
   0   0   4       16.65       23.06      2.70 o 
   1   0   4      115.13       87.60      3.95 o 
   2   0   4    11293.07     9172.70    182.62 o 
   3   0   4     1016.96     1045.21     18.02 o 
   4   0   4     5739.42     5917.58     48.47 o 
   5   0   4     1119.42     1064.29     24.48 o 
   6   0   4      862.74      767.48     23.90 o 
   7   0   4      273.97      257.30     15.52 o 
   8   0   4       52.17       63.80     10.89 o 
   9   0   4      152.37      146.48     16.29 o 
  -9   1   4        8.85        8.58      8.96 o 
  -8   1   4       25.56       15.52      9.44 o 
  -7   1   4      852.93      870.40     27.56 o 
  -6   1   4       26.55       30.65      7.03 o 
  -5   1   4      239.35      254.51     12.34 o 
  -4   1   4        7.43        2.31      3.95 o 
  -3   1   4      259.57      323.31     10.50 o 
  -2   1   4       61.82       51.27      4.63 o 
  -1   1   4      141.60      176.55      6.17 o 
   0   1   4    21785.13    20169.45    304.52 o 
   1   1   4     2170.35     2097.35     19.76 o 
   2   1   4      605.81      626.01     12.53 o 
   3   1   4      332.43      320.91     10.89 o 
   4   1   4      479.77      455.15     14.26 o 
   5   1   4       25.91       28.72      6.17 o 
   6   1   4      185.73      175.97     13.01 o 
   7   1   4        0.42       -6.46      7.32 o 
   8   1   4       26.92       31.22     10.22 o 
   9   1   4       62.56       71.99     12.34 o 
  -9   2   4       51.17       67.36     10.79 o 
  -8   2   4      104.56       80.76     11.95 o 
  -7   2   4        0.28        7.42      6.26 o 
  -6   2   4      240.50      238.03     14.74 o 
  -5   2   4      257.54      278.89     13.49 o 
  -4   2   4        1.20        0.48      2.89 o 
  -3   2   4       27.23       31.71      4.72 o 
  -2   2   4      437.57      487.91     13.01 o 
  -1   2   4        1.28        1.16      2.70 o 
   0   2   4      466.85      457.45     29.78 o 
   1   2   4     2127.34     2309.17     25.92 o 
   2   2   4      469.30      458.42     12.82 o 
   3   2   4      338.01      342.97     12.34 o 
   4   2   4        5.49        3.66      4.14 o 
   5   2   4       19.67       15.52      5.69 o 
   6   2   4        7.18       19.66      5.78 o 
   7   2   4       32.25       27.66      8.38 o 
   8   2   4        2.04       13.40      7.71 o 
   9   2   4        8.47       21.78      8.96 o 
  -8   3   4       52.51       47.51     10.22 o 
  -7   3   4       24.92       20.72      8.87 o 
  -6   3   4        0.38       -5.78      7.42 o 
  -5   3   4       79.93       92.03      8.48 o 
  -4   3   4      133.09      147.35     10.31 o 
  -3   3   4       98.90      113.81      8.67 o 
  -2   3   4      202.33      226.27     10.50 o 
  -1   3   4       10.67        8.77      4.14 o 
   0   3   4      338.00      351.39      9.13 o 
   1   3   4      452.75      450.04     14.17 o 
   2   3   4       15.43       21.10      4.34 o 
   3   3   4        0.85       -1.93      4.24 o 
   4   3   4      167.63      178.28     11.66 o 
   5   3   4      935.95      906.05     25.92 o 
   6   3   4       31.31       17.83      8.67 o 
   7   3   4      187.92      168.74     15.90 o 
   8   3   4      141.19      136.84     14.65 o 
  -8   4   4        0.03       -4.24      8.77 o 
  -7   4   4       10.57        6.65      9.06 o 
  -6   4   4       96.23       78.93     11.56 o 
  -5   4   4       50.02       53.87     10.41 o 
  -4   4   4       46.32       43.75      7.90 o 
  -3   4   4      192.64      173.17     12.34 o 
  -2   4   4       69.33       68.23      9.25 o 
  -1   4   4      200.98      240.25     12.91 o 
   0   4   4        0.06       -0.36      6.70 o 
   1   4   4       37.23       46.45      7.13 o 
   2   4   4       13.46        3.47      6.17 o 
   3   4   4        2.60       13.11      5.97 o 
   4   4   4       28.66       35.66      8.00 o 
   5   4   4      131.30      147.73     12.91 o 
   6   4   4        0.29       12.05      7.42 o 
   7   4   4        0.01        1.93      8.29 o 
  -6   5   4       14.01       11.85     10.02 o 
  -5   5   4        7.46        1.83      7.71 o 
  -4   5   4       21.49        9.06      9.44 o 
  -3   5   4      271.99      286.02     16.38 o 
  -2   5   4        0.13        0.77      7.42 o 
  -1   5   4       61.68       38.74      9.15 o 
   0   5   4       47.37       46.26      6.29 o 
   1   5   4      314.97      307.70     17.64 o 
   2   5   4       58.93       46.26      9.93 o 
   3   5   4      138.76      118.34     12.14 o 
   4   5   4       22.60       25.15      8.19 o 
   5   5   4        5.94       16.48      7.42 o 
   6   5   4      201.47      182.33     18.12 o 
  -4   6   4       18.54       15.13     10.31 o 
  -3   6   4       44.75       43.75     11.37 o 
  -2   6   4       10.90       10.02      8.00 o 
  -1   6   4       43.46       43.56      9.25 o 
   0   6   4        0.04       -3.75      4.99 o 
   1   6   4       10.81       12.53      8.58 o 
   2   6   4      125.14      133.28     14.84 o 
   3   6   4        0.01       -3.85      7.61 o 
   4   6   4       38.68       50.02     10.41 o 
  -9   1   5       74.79       83.55     12.14 o 
  -8   1   5       11.84       16.48      9.06 o 
  -7   1   5      247.86      245.93     16.38 o 
  -6   1   5      438.60      423.63     17.54 o 
  -5   1   5       29.50       27.95      5.97 o 
  -4   1   5      362.47      361.86     12.53 o 
  -3   1   5      676.20      674.67     14.84 o 
  -2   1   5     1160.83     1235.05     17.64 o 
  -1   1   5     3211.89     3273.91     25.25 o 
   0   1   5     1671.09     1734.96     32.91 o 
   1   1   5       66.11       67.17      4.63 o 
   2   1   5      295.11      317.53      9.35 o 
   3   1   5     1229.39     1311.95     21.30 o 
   4   1   5      261.18      247.76     10.79 o 
   5   1   5       99.99      110.34      8.29 o 
   6   1   5      603.54      565.58     21.68 o 
   7   1   5       13.85       21.78      7.52 o 
   8   1   5       14.35        4.24      8.87 o 
   9   1   5       31.03       41.92      9.44 o 
  -9   2   5       22.94       36.33      9.54 o 
  -8   2   5        8.64        2.60      8.38 o 
  -7   2   5       29.61       29.97      8.58 o 
  -6   2   5        3.86       14.07      5.97 o 
  -5   2   5        0.72        0.58      4.24 o 
  -4   2   5       91.45      104.46      8.29 o 
  -3   2   5     2235.23     2440.04     31.80 o 
  -2   2   5      478.12      496.97     13.30 o 
  -1   2   5      330.39      360.13     10.60 o 
   0   2   5     1620.11     1698.11     22.74 o 
   1   2   5      115.52      156.69      7.32 o 
   2   2   5     1535.71     1699.45     24.67 o 
   3   2   5       28.52       27.85      4.63 o 
   4   2   5       66.44       55.51      6.17 o 
   5   2   5      159.15      144.17     10.99 o 
   6   2   5      281.67      284.96     16.29 o 
   7   2   5       19.60       20.24      7.23 o 
   8   2   5       42.31       47.03     11.18 o 
   9   2   5        0.53        7.32      8.96 o 
  -8   3   5        2.04        3.85      8.29 o 
  -7   3   5      203.49      209.89     16.09 o 
  -6   3   5      168.04      158.14     12.82 o 
  -5   3   5       68.37       73.91      8.58 o 
  -4   3   5      645.70      693.56     21.30 o 
  -3   3   5      223.07      231.77     11.37 o 
  -2   3   5        0.32       -3.08      4.53 o 
  -1   3   5      851.98      863.55     19.66 o 
   0   3   5      425.66      525.63     11.66 o 
   1   3   5       32.65       18.70      4.82 o 
   2   3   5      181.61      180.50     10.70 o 
   3   3   5       79.08       83.74      7.90 o 
   4   3   5      205.55      223.00     12.53 o 
   5   3   5        1.86       11.76      6.36 o 
   6   3   5      204.99      199.00     15.32 o 
   7   3   5      255.11      258.56     18.79 o 
   8   3   5        6.56       26.69      8.87 o 
  -8   4   5      127.10      172.02     15.90 o 
  -7   4   5      156.73      156.60     15.32 o 
  -6   4   5        0.53        6.75      5.59 o 
  -5   4   5      346.61      349.53     18.79 o 
  -4   4   5       48.54       54.93      8.58 o 
  -3   4   5       94.14       96.46     10.79 o 
  -2   4   5      415.93      440.59     17.54 o 
  -1   4   5      220.37      242.46     13.40 o 
   0   4   5       17.37       17.44      7.61 o 
   1   4   5      115.72      119.11      9.73 o 
   2   4   5      240.80      238.90     13.59 o 
   3   4   5      790.42      782.32     24.38 o 
   4   4   5      160.82      147.44     13.30 o 
   5   4   5      513.23      490.22     21.49 o 
   6   4   5      140.98      143.30     14.17 o 
   7   4   5        0.24        4.91      7.13 o 
  -6   5   5        4.66       14.84      8.58 o 
  -5   5   5        4.85        7.23      8.09 o 
  -4   5   5       30.31       34.11     10.31 o 
  -3   5   5      327.29      343.94     18.41 o 
  -2   5   5      162.20      156.41     14.07 o 
  -1   5   5      137.50      130.10     12.53 o 
   0   5   5        0.24        3.96      4.68 o 
   1   5   5      739.55      707.73     25.63 o 
   2   5   5       17.84       18.60      8.00 o 
   3   5   5        2.49       -8.19      8.19 o 
   4   5   5       59.92       53.48      9.64 o 
   5   5   5       52.83       51.75     10.22 o 
   6   5   5       81.52       71.12     13.11 o 
  -4   6   5       19.46       -0.96     10.79 o 
  -3   6   5      221.72      241.31     18.02 o 
  -2   6   5       39.33       45.00      9.64 o 
  -1   6   5        0.98        0.00      6.17 o 
   0   6   5        8.76        3.97      5.56 o 
   1   6   5      170.48      153.03     14.55 o 
   2   6   5       41.89       51.85      9.73 o 
   3   6   5        0.84        5.78      7.13 o 
   4   6   5        0.02       16.48      6.55 o 
  -9   0   6       28.81       42.69     10.50 o 
  -8   0   6       86.16       91.55     12.82 o 
  -7   0   6     1521.93     1464.51     35.95 o 
  -6   0   6      466.72      456.78     18.70 o 
  -5   0   6        4.63        5.20      4.53 o 
  -4   0   6      289.53      254.22     10.99 o 
  -3   0   6     3080.39     3156.92     31.22 o 
  -2   0   6      357.45      281.30      8.29 o 
  -1   0   6    55024.04    45247.60    367.45 o 
   0   0   6      905.44      884.09      8.58 o 
   1   0   6     2388.95     2467.41     21.39 o 
   2   0   6     3716.76     3549.14     29.68 o 
   3   0   6     2420.81     2512.89     29.10 o 
   4   0   6       49.91       32.67      5.69 o 
   5   0   6      102.62       94.25      8.58 o 
   6   0   6       38.05       35.66      6.94 o 
   7   0   6       27.82       38.93      7.52 o 
   8   0   6       37.35       37.39      8.67 o 
   9   0   6      100.50      129.04     15.32 o 
  -9   1   6        8.13       -0.96      8.09 o 
  -8   1   6        3.28        5.78      7.32 o 
  -7   1   6      119.15      125.76     12.14 o 
  -6   1   6      152.75      138.10     11.66 o 
  -5   1   6     1151.48     1162.58     26.31 o 
  -4   1   6      186.74      204.49     10.41 o 
  -3   1   6      146.56      131.35      7.71 o 
  -2   1   6      565.53      626.20     13.11 o 
  -1   1   6       85.16       83.94      5.49 o 
   0   1   6       31.48       20.32      2.32 o 
   1   1   6      817.80      823.66     13.78 o 
   2   1   6      120.88      102.05      5.88 o 
   3   1   6     3877.48     4017.10     38.16 o 
   4   1   6        9.44       20.43      4.14 o 
   5   1   6       48.15       58.01      6.94 o 
   6   1   6      174.27      166.23     13.20 o 
   7   1   6       33.55       29.58      7.42 o 
   8   1   6      202.85      210.66     16.48 o 
   9   1   6        7.03       18.12      8.96 o 
  -9   2   6       15.05       19.27      9.64 o 
  -8   2   6        6.35       11.37      6.55 o 
  -7   2   6      101.68       90.49     12.62 o 
  -6   2   6      261.83      242.85     15.32 o 
  -5   2   6       12.42        2.70      4.82 o 
  -4   2   6       98.56      123.45      8.67 o 
  -3   2   6       38.33       35.95      5.30 o 
  -2   2   6       83.99       69.19      5.88 o 
  -1   2   6      105.29      103.11      6.46 o 
   0   2   6      378.92      430.32     19.18 o 
   1   2   6       23.96       16.38      3.66 o 
   2   2   6      265.79      316.28     11.18 o 
   3   2   6      206.77      214.52     10.41 o 
   4   2   6       27.04       23.32      4.43 o 
   5   2   6       26.72       34.50      6.65 o 
   6   2   6      566.25      539.28     21.78 o 
   7   2   6        0.04       -1.54      5.69 o 
   8   2   6       12.03        5.49      8.09 o 
   9   2   6       25.30       27.46     10.79 o 
  -8   3   6       27.73       26.89      9.83 o 
  -7   3   6       74.64       82.20     12.43 o 
  -6   3   6       44.26       35.08      8.77 o 
  -5   3   6      391.25      382.97     17.73 o 
  -4   3   6       29.56       35.85      6.26 o 
  -3   3   6        0.67        3.47      4.53 o 
  -2   3   6      730.00      887.55     20.91 o 
  -1   3   6      219.24      226.75     10.99 o 
   0   3   6     1733.61     1902.24     42.55 o 
   1   3   6      222.74      181.56     10.31 o 
   2   3   6      652.01      700.21     18.89 o 
   3   3   6      212.51      227.72     12.34 o 
   4   3   6       83.86       81.43      9.73 o 
   5   3   6       12.56       17.92      7.23 o 
   6   3   6       39.43       36.62      8.77 o 
   7   3   6        5.17        5.20      8.00 o 
   8   3   6        4.67        2.99      8.67 o 
  -7   4   6        2.67       -9.83      9.83 o 
  -6   4   6       28.93       16.96      8.96 o 
  -5   4   6       30.14       32.67      8.58 o 
  -4   4   6      163.22      148.02     12.53 o 
  -3   4   6        1.67        0.00      7.52 o 
  -2   4   6        4.36        4.63      6.26 o 
  -1   4   6      142.99      164.31     10.31 o 
   0   4   6      232.49      219.34      9.50 o 
   1   4   6       42.90       45.10      7.32 o 
   2   4   6       24.10       32.67      6.55 o 
   3   4   6       18.80       25.06      7.90 o 
   4   4   6      374.08      351.55     18.50 o 
   5   4   6      108.99      124.03     12.05 o 
   6   4   6        0.26        3.57      8.58 o 
   7   4   6        1.81        8.87      7.42 o 
  -6   5   6        5.08       -2.02      7.23 o 
  -5   5   6       34.24       37.29      9.93 o 
  -4   5   6        9.00        0.00      7.90 o 
  -3   5   6      295.66      315.12     18.21 o 
  -2   5   6       89.71       72.76     10.31 o 
  -1   5   6       31.11       20.82      7.42 o 
   0   5   6      152.30      128.51     15.66 o 
   1   5   6      589.73      586.40     23.42 o 
   2   5   6      130.97      133.08     12.82 o 
   3   5   6       98.70      103.60     12.14 o 
   4   5   6       37.83       44.62     10.22 o 
   5   5   6        0.01        0.96      7.32 o 
   6   5   6       21.03       32.86     10.79 o 
  -4   6   6       14.34        5.11      9.64 o 
  -3   6   6        4.09       13.49      8.96 o 
  -2   6   6       50.83       74.11     11.47 o 
  -1   6   6       29.34       32.57      9.64 o 
   0   6   6       28.60       17.16      6.53 o 
   1   6   6        5.02       -9.25      9.25 o 
   2   6   6        1.04        2.79      8.09 o 
   3   6   6        0.40       -6.84      7.90 o 
   4   6   6       24.42       30.16     10.41 o 
  -9   1   7        4.25       -3.85      8.00 o 
  -8   1   7       14.11       10.89      7.90 o 
  -7   1   7      108.33       86.63     11.85 o 
  -6   1   7       34.43       36.52      7.52 o 
  -5   1   7        9.45        3.47      5.49 o 
  -4   1   7     1018.28     1042.51     22.16 o 
  -3   1   7        8.61       13.30      3.47 o 
  -2   1   7     2490.67     2575.34     27.18 o 
  -1   1   7    11917.58    11727.99     52.52 o 
   0   1   7     2156.70     2203.60     15.74 o 
   1   1   7     2737.49     2849.51     26.50 o 
   2   1   7      429.66      425.27     11.47 o 
   3   1   7     1006.20      989.60     19.76 o 
   4   1   7      137.57      125.28      8.67 o 
   5   1   7      101.13      113.33      9.54 o 
   6   1   7      661.22      683.83     23.32 o 
   7   1   7        8.38        9.73      5.88 o 
   8   1   7        2.43        4.43      8.00 o 
   9   1   7       21.64       24.57     10.60 o 
  -9   2   7        9.85       25.54      9.06 o 
  -8   2   7      148.63      145.80     14.94 o 
  -7   2   7       91.65      100.51     12.05 o 
  -6   2   7      178.50      151.30     12.34 o 
  -5   2   7      202.59      215.67     12.82 o 
  -4   2   7      373.06      378.44     14.55 o 
  -3   2   7       11.41       22.94      4.14 o 
  -2   2   7     1155.80     1283.04     21.97 o 
  -1   2   7      212.74      207.48      8.87 o 
   0   2   7      141.81      156.41      5.52 o 
   1   2   7       75.38       72.28      5.59 o 
   2   2   7      834.17      880.71     18.60 o 
   3   2   7       37.25       26.79      5.40 o 
   4   2   7       55.46       49.53      6.55 o 
   5   2   7      172.98      179.34     12.43 o 
   6   2   7      133.77      117.09     12.82 o 
   7   2   7        0.21       -7.03      7.03 o 
   8   2   7       74.34       55.80     11.37 o 
  -8   3   7       28.67       23.22      9.15 o 
  -7   3   7      123.34      172.50     14.17 o 
  -6   3   7       14.24       -2.22      8.00 o 
  -5   3   7       61.54       49.82      8.48 o 
  -4   3   7      239.86      259.90     13.88 o 
  -3   3   7        8.68        8.09      4.53 o 
  -2   3   7     1080.76     1077.30     23.42 o 
  -1   3   7      467.80      505.74     15.90 o 
   0   3   7      450.66      490.82     11.14 o 
   1   3   7      614.08      604.52     17.35 o 
   2   3   7      235.94      232.54     11.85 o 
   3   3   7      157.10      155.06     10.60 o 
   4   3   7      686.28      708.50     22.16 o 
   5   3   7       73.14       72.47      9.35 o 
   6   3   7       62.63       71.31     10.50 o 
   7   3   7        2.65        5.30      8.09 o 
   8   3   7       46.00       59.75     11.56 o 
  -7   4   7        0.37       -9.35      9.35 o 
  -6   4   7       39.80       60.04     10.02 o 
  -5   4   7       96.73       80.66     11.37 o 
  -4   4   7        0.30        5.59      5.97 o 
  -3   4   7     1285.84     1340.77     32.28 o 
  -2   4   7       72.70       87.89      9.35 o 
  -1   4   7      612.09      649.23     21.68 o 
   0   4   7     2179.79     2088.43     57.92 o 
   1   4   7      150.53      133.57     10.41 o 
   2   4   7      679.41      685.56     22.65 o 
   3   4   7      234.46      210.47     14.94 o 
   4   4   7      293.32      331.70     17.83 o 
   5   4   7      321.60      292.67     18.70 o 
   6   4   7       14.14       22.26      8.77 o 
   7   4   7       52.25       55.03     12.53 o 
  -6   5   7       16.45       17.06     10.70 o 
  -5   5   7       72.26       77.19     12.34 o 
  -4   5   7       68.62       72.85     11.28 o 
  -3   5   7        2.15       -4.72      8.19 o 
  -2   5   7       31.53       38.35      8.77 o 
  -1   5   7       19.56       20.43      6.65 o 
   0   5   7        0.24        0.93      5.02 o 
   1   5   7      149.80      180.02     13.68 o 
   2   5   7       33.07       34.31      8.29 o 
   3   5   7       79.70       75.17     11.28 o 
   4   5   7      127.81      105.23     14.46 o 
   5   5   7        7.56        4.72      7.32 o 
   6   5   7       57.61       66.49     11.28 o 
  -4   6   7        4.00       -8.19      8.58 o 
  -3   6   7        3.91       -9.64      9.64 o 
  -2   6   7        2.14       14.07      7.81 o 
  -1   6   7        9.44       20.14      8.58 o 
   0   6   7       33.31       38.63      7.11 o 
   1   6   7       35.78       34.02     12.14 o 
   2   6   7        1.56       -2.89      7.13 o 
   3   6   7        0.20       -4.91      8.09 o 
   4   6   7        0.35        0.00      6.26 o 
  -9   0   8       23.69       18.31      7.90 o 
  -8   0   8       62.32       68.52      9.83 o 
  -7   0   8      890.62      892.18     28.62 o 
  -6   0   8      489.45      482.03     18.89 o 
  -5   0   8       13.07       13.20      5.01 o 
  -4   0   8     1294.17     1258.76     23.71 o 
  -3   0   8     1985.24     1995.88     26.40 o 
  -2   0   8      759.57      799.47     14.94 o 
  -1   0   8     1957.88     2013.32     21.39 o 
   0   0   8      377.54      369.25     10.41 o 
   1   0   8     1932.66     1870.31     21.20 o 
   2   0   8     1595.37     1549.02     21.49 o 
   3   0   8     2647.64     2635.96     32.09 o 
   4   0   8      649.29      603.26     17.64 o 
   5   0   8       25.34       21.20      5.88 o 
   6   0   8      207.02      197.55     13.78 o 
   7   0   8      127.72      121.42     11.95 o 
   8   0   8       39.35       47.41     10.31 o 
   9   0   8      200.33      273.59     20.14 o 
  -9   1   8       38.57       34.21     11.66 o 
  -8   1   8      282.01      265.20     19.08 o 
  -7   1   8        2.61       -3.57      7.32 o 
  -6   1   8      377.08      374.10     17.35 o 
  -5   1   8       93.12       79.99      7.90 o 
  -4   1   8      538.16      587.65     17.54 o 
  -3   1   8      193.51      183.77      8.77 o 
  -2   1   8     1337.53     1284.59     19.85 o 
  -1   1   8     1861.32     1775.48     21.78 o 
   0   1   8      525.80      671.41     38.79 o 
   1   1   8     1689.92     1752.07     21.88 o 
   2   1   8      251.94      205.84      8.96 o 
   3   1   8      171.58      162.19      9.25 o 
   4   1   8       42.39       56.09      6.84 o 
   5   1   8      481.16      467.67     18.02 o 
   6   1   8       35.99       15.61      7.61 o 
   7   1   8       24.52       25.25      7.61 o 
   8   1   8       24.93       25.92     10.02 o 
   9   1   8       22.51       34.21     10.31 o 
  -9   2   8        1.93       -1.06      7.90 o 
  -8   2   8       45.12       40.19      9.44 o 
  -7   2   8      105.83      100.13     11.85 o 
  -6   2   8       85.94       90.68      9.73 o 
  -5   2   8      226.75      218.08     13.30 o 
  -4   2   8      108.71      119.21      9.15 o 
  -3   2   8       12.77       11.66      4.43 o 
  -2   2   8      154.45      168.93      8.87 o 
  -1   2   8       18.62       13.01      4.14 o 
   0   2   8     2180.74     2460.38     34.64 o 
   1   2   8      842.97      801.40     17.35 o 
   2   2   8      394.96      432.21     13.49 o 
   3   2   8       47.20       37.58      5.59 o 
   4   2   8      115.61      103.11      8.96 o 
   5   2   8       75.18       69.96      8.00 o 
   6   2   8        0.06       -7.71      7.71 o 
   7   2   8        7.26        0.00      8.48 o 
   8   2   8       14.18        9.44      6.84 o 
  -8   3   8        2.40       18.50      8.29 o 
  -7   3   8       38.22       37.58     10.50 o 
  -6   3   8       66.33       60.62     10.89 o 
  -5   3   8      161.72      163.54     11.85 o 
  -4   3   8        0.75        4.05      4.91 o 
  -3   3   8        0.26        0.48      4.63 o 
  -2   3   8      105.21      108.22      8.87 o 
  -1   3   8       53.31       35.66      6.65 o 
   0   3   8      109.34      108.73     15.18 o 
   1   3   8      157.07      159.87      9.93 o 
   2   3   8       83.01       73.72      8.29 o 
   3   3   8      561.16      564.72     19.37 o 
   4   3   8       57.65       60.90      8.67 o 
   5   3   8       46.34       42.21      8.00 o 
   6   3   8        3.23        7.13      7.81 o 
   7   3   8       24.93       14.46     10.31 o 
   8   3   8        1.23       -5.11      9.15 o 
  -7   4   8       32.83       24.28      9.83 o 
  -6   4   8        5.36       -0.87      8.19 o 
  -5   4   8        0.43       -6.26      7.03 o 
  -4   4   8        3.81       -4.24      7.90 o 
  -3   4   8      535.79      533.98     20.91 o 
  -2   4   8      249.13      229.45     14.55 o 
  -1   4   8      109.95      116.99     10.70 o 
   0   4   8       56.32       66.94     12.96 o 
   1   4   8        0.08        2.99      5.20 o 
   2   4   8       18.30       14.84      7.90 o 
   3   4   8       13.09       15.32      6.94 o 
   4   4   8        0.02       -5.88      7.71 o 
   5   4   8       68.41       67.36     11.37 o 
   6   4   8       24.12       20.82      8.29 o 
   7   4   8       15.32        8.09     10.99 o 
  -6   5   8        7.29       11.18      8.58 o 
  -5   5   8      168.59      150.33     16.09 o 
  -4   5   8       16.59        5.11      8.38 o 
  -3   5   8       21.89       35.27      7.42 o 
  -2   5   8       85.41       78.54     10.12 o 
  -1   5   8       16.24       27.37      8.58 o 
   0   5   8        8.24       13.25      5.42 o 
   1   5   8       29.34       31.42      9.15 o 
   2   5   8        0.07       -2.31      7.52 o 
   3   5   8       22.24       18.89      6.94 o 
   4   5   8       32.18       30.07     10.50 o 
   5   5   8      110.45      104.66     15.13 o 
   6   5   8       23.69       26.31     10.41 o 
  -4   6   8       10.54        7.23      8.87 o 
  -3   6   8        2.38        4.91      6.75 o 
  -2   6   8        4.94        2.89      9.15 o 
  -1   6   8        0.08        8.29      6.94 o 
   0   6   8        0.99       -2.66      5.62 o 
   1   6   8       99.57       78.25     12.72 o 
   2   6   8        6.88        0.00      8.09 o 
   3   6   8       21.90       24.09     10.41 o 
   4   6   8        0.26       14.84      6.55 o 
  -9   1   9       28.27       22.74     10.79 o 
  -8   1   9        1.15        3.37      8.77 o 
  -7   1   9      269.80      290.26     18.02 o 
  -6   1   9       77.51       83.07      9.64 o 
  -5   1   9      186.39      192.74     11.85 o 
  -4   1   9      546.83      526.17     16.48 o 
  -3   1   9     1540.53     1593.45     25.25 o 
  -2   1   9      167.51      187.82      8.58 o 
  -1   1   9     3062.08     3022.97     29.78 o 
   0   1   9     2568.70     2726.94     30.50 o 
   1   1   9     1138.59     1161.52     18.79 o 
   2   1   9      358.32      354.73     11.76 o 
   3   1   9        4.57       -1.16      4.43 o 
   4   1   9      514.86      512.29     16.86 o 
   5   1   9       58.19       41.82      8.77 o 
   6   1   9       67.64       62.06      9.64 o 
   7   1   9       93.94       79.12      9.93 o 
   8   1   9       31.60       36.43      9.64 o 
   9   1   9       12.51        5.30     11.76 o 
  -9   2   9       20.43       19.66      9.93 o 
  -8   2   9        1.01       -7.23      8.77 o 
  -7   2   9      195.00      182.62     14.46 o 
  -6   2   9       70.46       61.29      9.54 o 
  -5   2   9      110.59      126.15     10.02 o 
  -4   2   9      288.80      305.78     13.88 o 
  -3   2   9     1139.76     1168.08     23.51 o 
  -2   2   9     1063.00     1130.20     21.68 o 
  -1   2   9      390.01      375.55     12.34 o 
   0   2   9      121.33       98.70      5.10 o 
   1   2   9       63.50       85.29      6.55 o 
   2   2   9       71.96       70.35      7.23 o 
   3   2   9        0.23       -0.48      4.05 o 
   4   2   9      257.13      263.66     12.53 o 
   5   2   9       80.86       75.55      9.64 o 
   6   2   9      738.12      708.88     25.06 o 
   7   2   9       94.85      104.17     11.37 o 
   8   2   9        5.61       12.53      7.52 o 
  -8   3   9        8.42        7.90     10.31 o 
  -7   3   9      162.51      189.27     16.09 o 
  -6   3   9        0.09        0.00      6.75 o 
  -5   3   9      288.66      291.42     15.61 o 
  -4   3   9       77.45       85.29      8.96 o 
  -3   3   9      363.72      360.22     15.42 o 
  -2   3   9     1006.03     1034.32     23.90 o 
  -1   3   9      406.29      396.75     14.55 o 
   0   3   9       38.15       44.01      4.08 o 
   1   3   9      779.55      831.27     20.91 o 
   2   3   9      139.49      159.97     10.79 o 
   3   3   9      386.63      400.22     17.35 o 
   4   3   9       84.10       88.08      9.54 o 
   5   3   9       39.83       43.17      7.81 o 
   6   3   9      286.01      285.73     17.44 o 
   7   3   9       54.14       48.57     10.50 o 
   8   3   9       79.09       99.07     12.43 o 
  -7   4   9       11.20        8.77      7.81 o 
  -6   4   9      226.03      246.41     17.92 o 
  -5   4   9       56.41       66.30     10.22 o 
  -4   4   9       32.62       32.19      8.87 o 
  -3   4   9     1331.54     1329.98     32.38 o 
  -2   4   9        8.34        0.00      6.65 o 
  -1   4   9      899.84      910.97     25.83 o 
   0   4   9      299.04      273.99     10.27 o 
   1   4   9       25.16       20.53      7.23 o 
   2   4   9      530.35      555.85     20.53 o 
   3   4   9      324.75      301.63     17.06 o 
   4   4   9        0.15       -7.81      7.81 o 
   5   4   9      273.15      261.16     18.70 o 
   6   4   9        2.86        6.46      7.23 o 
   7   4   9      153.61      162.86     17.35 o 
  -6   5   9       46.89       54.26     12.53 o 
  -5   5   9       79.70       80.76     14.55 o 
  -4   5   9       54.60       59.07     10.50 o 
  -3   5   9      159.71      150.43     13.49 o 
  -2   5   9       93.86      106.20     11.85 o 
  -1   5   9      295.20      302.98     17.73 o 
   0   5   9       10.60        3.47      6.24 o 
   1   5   9      239.14      222.90     15.03 o 
   2   5   9        4.13       -4.72      7.23 o 
   3   5   9      114.19      121.13     13.11 o 
   4   5   9        0.20       -7.23      8.67 o 
   5   5   9      177.08      173.56     15.80 o 
   6   5   9       24.10       53.39     10.89 o 
  -4   6   9        5.85        0.00      6.84 o 
  -3   6   9        1.24       -6.94      9.35 o 
  -2   6   9        2.12       10.50      6.94 o 
  -1   6   9        8.90       -3.76      9.25 o 
   0   6   9        8.42        6.48      8.43 o 
   1   6   9      284.37      232.34     17.64 o 
   2   6   9        3.17        0.00      6.26 o 
   3   6   9        0.68        9.15      6.36 o 
  -9   0  10       46.80       43.17     11.85 o 
  -8   0  10        5.86       -9.83      9.83 o 
  -7   0  10       25.35       11.56      8.96 o 
  -6   0  10       40.26       16.00      7.42 o 
  -5   0  10      445.84      448.69     16.77 o 
  -4   0  10      421.21      449.17     15.23 o 
  -3   0  10      547.40      451.87     14.07 o 
  -2   0  10     1722.49     1623.80     23.32 o 
  -1   0  10     2248.29     2369.02     25.92 o 
   0   0  10     2680.02     2532.22     18.67 o 
   1   0  10     1662.50     1567.04     21.59 o 
   2   0  10        4.05        3.95      3.57 o 
   3   0  10     6047.23     6173.34     50.88 o 
   4   0  10      526.94      510.56     17.15 o 
   5   0  10        2.70       10.22      5.20 o 
   6   0  10      104.28      126.92     11.18 o 
   7   0  10       35.22       23.51      7.42 o 
   8   0  10      195.68      221.74     16.96 o 
   9   0  10       16.44       26.40     11.56 o 
  -9   1  10        2.10        7.03      8.87 o 
  -8   1  10       24.83       32.77      9.73 o 
  -7   1  10      261.58      267.61     17.15 o 
  -6   1  10      294.54      281.59     15.90 o 
  -5   1  10       16.53       28.43      5.69 o 
  -4   1  10        8.40       20.43      5.01 o 
  -3   1  10       34.71       46.06      5.78 o 
  -2   1  10       23.37       30.07      4.63 o 
  -1   1  10     2543.15     2446.69     28.04 o 
   0   1  10      374.12      764.97    318.30 o 
   1   1  10       42.64       33.92      5.01 o 
   2   1  10      996.04      935.25     18.98 o 
   3   1  10      122.97      129.52      8.77 o 
   4   1  10       30.20       20.72      5.69 o 
   5   1  10       53.01       77.58      9.35 o 
   6   1  10       14.57       14.36      6.65 o 
   7   1  10        0.57        4.05      7.52 o 
   8   1  10        0.06       -0.96      8.19 o 
  -9   2  10        0.00       -9.73      9.73 o 
  -8   2  10        0.01        6.36      7.13 o 
  -7   2  10      127.17      106.97     12.91 o 
  -6   2  10       30.21       35.66      7.03 o 
  -5   2  10      194.96      192.54     12.62 o 
  -4   2  10      199.91      200.64     11.85 o 
  -3   2  10      245.18      244.77     11.66 o 
  -2   2  10       73.52       72.85      7.42 o 
  -1   2  10        0.73       -4.43      4.43 o 
   0   2  10      876.56      914.24     17.54 o 
   1   2  10       45.20       58.30      6.36 o 
   2   2  10      489.54      543.52     16.19 o 
   3   2  10      314.38      358.49     14.36 o 
   4   2  10      165.54      167.01     11.37 o 
   5   2  10        0.48       -6.36      6.84 o 
   6   2  10      208.43      182.91     15.80 o 
   7   2  10        1.47        4.24      6.17 o 
   8   2  10       31.23       24.48      9.06 o 
  -8   3  10        3.40       -2.99      8.58 o 
  -7   3  10        0.13       -7.90      9.73 o 
  -6   3  10       95.34       86.44     11.47 o 
  -5   3  10       33.40       25.92      8.09 o 
  -4   3  10        6.74        3.08      4.91 o 
  -3   3  10      434.22      443.29     17.54 o 
  -2   3  10      195.79      192.45     11.56 o 
  -1   3  10      233.89      231.96     12.43 o 
   0   3  10        5.42        8.38      5.20 o 
   1   3  10      309.53      302.98     13.97 o 
   2   3  10       85.30       82.59      8.58 o 
   3   3  10      369.01      361.19     16.19 o 
   4   3  10      685.37      663.98     22.45 o 
   5   3  10       15.43       13.01      7.52 o 
   6   3  10      105.68       69.10     12.05 o 
   7   3  10       42.98       56.95     10.79 o 
   8   3  10        0.17       -5.30      9.06 o 
  -7   4  10       14.91       17.83      7.32 o 
  -6   4  10       46.78       47.99      9.73 o 
  -5   4  10       58.87       64.08     10.22 o 
  -4   4  10        3.54       -2.22      7.71 o 
  -3   4  10      197.42      179.73     14.74 o 
  -2   4  10        8.27       17.73      6.55 o 
  -1   4  10        2.66        1.25      6.94 o 
   0   4  10       22.41       20.70      4.99 o 
   1   4  10        0.22       -3.76      5.69 o 
   2   4  10        1.20       -6.84      6.84 o 
   3   4  10        9.99       21.01      6.65 o 
   4   4  10       36.29       50.40      9.54 o 
   5   4  10       15.68       18.60      8.48 o 
   6   4  10        1.64        4.72      8.19 o 
   7   4  10       16.67       11.56     11.18 o 
  -6   5  10        4.03        7.23      9.25 o 
  -5   5  10       57.87       45.68     10.12 o 
  -4   5  10      180.14      204.40     16.09 o 
  -3   5  10        7.16       -0.87      8.09 o 
  -2   5  10       16.75       36.33      7.13 o 
  -1   5  10      167.78      182.81     14.74 o 
   0   5  10      388.37      361.31     23.71 o 
   1   5  10       10.11        9.35      8.67 o 
   2   5  10       19.13       11.28      7.71 o 
   3   5  10       40.01       45.10      9.25 o 
   4   5  10        0.17        1.83      7.52 o 
   5   5  10      101.09      118.05     14.36 o 
  -4   6  10        1.33       -3.18      8.38 o 
  -3   6  10       40.57       51.46     12.43 o 
  -2   6  10        7.54       24.28      7.61 o 
  -1   6  10        5.43       -7.61      8.29 o 
   0   6  10        4.56        4.49      5.66 o 
   1   6  10       56.45       88.27     12.72 o 
   2   6  10       12.32        3.95      7.13 o 
   3   6  10       23.84       16.48     10.31 o 
  -9   1  11        1.97       -9.73      9.73 o 
  -8   1  11        2.73       -7.90      8.19 o 
  -7   1  11      199.54      215.96     16.09 o 
  -6   1  11        4.91        7.81      6.75 o 
  -5   1  11       77.26       84.03      8.96 o 
  -4   1  11      184.11      190.71     10.89 o 
  -3   1  11      683.98      679.11     17.64 o 
  -2   1  11       13.19        4.24      4.34 o 
  -1   1  11      370.50      380.08     12.91 o 
   0   1  11       54.76      -38.84     38.84 o 
   1   1  11      417.74      455.44     13.40 o 
   2   1  11      371.47      386.73     13.30 o 
   3   1  11      775.07      780.68     20.14 o 
   4   1  11       26.97       23.13      5.40 o 
   5   1  11     1274.29     1204.60     29.87 o 
   6   1  11       46.32       69.10      9.06 o 
   7   1  11        6.41       -0.87      6.94 o 
   8   1  11       73.32       56.95     12.34 o 
  -9   2  11       39.10       54.06     11.47 o 
  -8   2  11       89.56      122.19     12.62 o 
  -7   2  11        2.81        3.18      6.75 o 
  -6   2  11       37.94       22.36     10.02 o 
  -5   2  11        1.65        5.49      5.30 o 
  -4   2  11      649.16      697.22     21.10 o 
  -3   2  11      123.68      138.58      9.44 o 
  -2   2  11      412.71      431.92     15.13 o 
  -1   2  11     2308.76     2460.57     32.77 o 
   0   2  11       19.89       33.43      3.86 o 
   1   2  11      576.04      624.56     17.25 o 
   2   2  11       77.64       77.19      7.42 o 
   3   2  11        6.82        2.99      5.49 o 
   4   2  11        1.71        1.73      5.11 o 
   5   2  11      396.69      395.40     18.60 o 
   6   2  11        2.66        1.54      7.03 o 
   7   2  11       19.41       10.41      8.58 o 
   8   2  11       11.74       16.00      9.64 o 
  -8   3  11      117.84      130.96     14.36 o 
  -7   3  11       60.57       60.52     11.37 o 
  -6   3  11        1.26        2.41      7.03 o 
  -5   3  11      148.83      160.16     12.91 o 
  -4   3  11      189.38      189.75     12.53 o 
  -3   3  11      175.59      157.75     11.18 o 
  -2   3  11       82.22       77.19      8.67 o 
  -1   3  11      155.05      166.33     10.41 o 
   0   3  11      588.27      567.85     16.09 o 
   1   3  11      522.85      524.05     18.41 o 
   2   3  11       61.36       52.62      7.61 o 
   3   3  11      447.44      454.57     18.50 o 
   4   3  11        0.29       -7.42      7.42 o 
   5   3  11      177.31      178.47     13.88 o 
   6   3  11      176.21      187.53     15.80 o 
   7   3  11        0.32       -7.52      7.52 o 
  -7   4  11        2.48        7.03      8.58 o 
  -6   4  11      103.41      102.92     13.11 o 
  -5   4  11       13.80       13.88      8.87 o 
  -4   4  11      194.09      197.27     13.88 o 
  -3   4  11       75.76       50.30     10.70 o 
  -2   4  11       74.39       55.22      9.93 o 
  -1   4  11       72.37       79.79     10.31 o 
   0   4  11      253.91      226.09     17.49 o 
   1   4  11      140.87      153.71     11.37 o 
   2   4  11      338.39      350.49     17.73 o 
   3   4  11      169.56      165.66     14.74 o 
   4   4  11      551.65      519.71     22.65 o 
   5   4  11      110.34      117.18     12.82 o 
   6   4  11       41.62       27.75     10.99 o 
   7   4  11      166.73      198.42     18.70 o 
  -6   5  11        0.21      -11.47     11.47 o 
  -5   5  11       79.46       86.83     12.05 o 
  -4   5  11       42.16        8.96     12.14 o 
  -3   5  11       92.20       71.60     12.24 o 
  -2   5  11      183.15      202.85     15.42 o 
  -1   5  11       68.89       40.76     11.18 o 
   0   5  11      518.18      508.75     16.87 o 
   1   5  11       19.95       12.72      7.42 o 
   2   5  11        0.10        2.51      7.42 o 
   3   5  11        2.18       -1.73      7.61 o 
   4   5  11       18.51       21.39      9.64 o 
   5   5  11       39.88       30.26     11.08 o 
  -3   6  11       13.38       19.47      8.77 o 
  -2   6  11       40.36       39.51     10.99 o 
  -1   6  11        6.19        3.85      7.71 o 
   0   6  11       74.79       70.77     10.07 o 
   1   6  11       68.38       70.25     11.47 o 
   2   6  11        1.39        2.02      6.65 o 
   3   6  11        1.28       10.50      9.15 o 
  -9   0  12        0.89        9.06      8.00 o 
  -8   0  12      890.05      922.44     31.90 o 
  -7   0  12        7.31        7.52      6.55 o 
  -6   0  12      363.34      336.42     17.06 o 
  -5   0  12      244.30      220.59     12.53 o 
  -4   0  12     1511.57     1546.03     29.01 o 
  -3   0  12      177.50      147.54      8.87 o 
  -2   0  12     1921.42     2005.42     28.14 o 
  -1   0  12       15.16       14.26      3.95 o 
   0   0  12        3.04       -3.81      3.81 o 
   1   0  12        2.68        4.05      3.37 o 
   2   0  12      315.98      273.59     11.85 o 
   3   0  12      829.84      771.81     20.43 o 
   4   0  12       35.56       37.78      5.97 o 
   5   0  12      420.08      381.52     17.64 o 
   6   0  12       30.02       42.50      8.09 o 
   7   0  12       24.76        4.91     10.31 o 
   8   0  12       76.62       87.69     12.43 o 
  -9   1  12       28.07       33.83     11.37 o 
  -8   1  12        0.27       -5.30      8.77 o 
  -7   1  12      209.26      210.95     16.48 o 
  -6   1  12      156.43      147.25     12.14 o 
  -5   1  12       58.62       60.42      7.71 o 
  -4   1  12     1248.14     1206.91     26.50 o 
  -3   1  12      134.30      150.82      9.35 o 
  -2   1  12        8.24        5.69      5.97 o 
  -1   1  12        3.21       -4.53      5.01 o 
   0   1  12      645.85      738.30     52.67 o 
   1   1  12     1570.71     1625.25     25.44 o 
   2   1  12      688.13      737.79     18.21 o 
   3   1  12      635.00      628.71     18.60 o 
   4   1  12      102.50      103.60      9.06 o 
   5   1  12       96.09       94.34     11.08 o 
   6   1  12       29.66       19.56      7.61 o 
   7   1  12       53.94       82.39     12.62 o 
   8   1  12       29.68       31.99     10.50 o 
  -8   2  12        0.41       -8.38      8.38 o 
  -7   2  12        1.05       -7.71      7.71 o 
  -6   2  12      161.26      163.25     13.59 o 
  -5   2  12       54.58       58.11      8.19 o 
  -4   2  12       13.84        3.85      6.17 o 
  -3   2  12      240.15      236.49     12.43 o 
  -2   2  12      860.87      877.43     21.10 o 
  -1   2  12     1204.43     1238.52     24.67 o 
   0   2  12      203.67      243.32      7.97 o 
   1   2  12      600.61      624.56     17.73 o 
   2   2  12       35.65       14.94      5.88 o 
   3   2  12      205.43      181.46     11.47 o 
   4   2  12       73.84       57.44      8.19 o 
   5   2  12      418.20      402.53     19.18 o 
   6   2  12        5.83       -0.77      7.61 o 
   7   2  12       23.04       31.13      7.81 o 
   8   2  12       17.82       27.46      9.54 o 
  -8   3  12       10.98       24.48      9.73 o 
  -7   3  12      113.44      102.15     13.40 o 
  -6   3  12      158.17      145.80     13.78 o 
  -5   3  12       27.10       24.96      8.87 o 
  -4   3  12       80.29       69.67     10.22 o 
  -3   3  12      530.87      564.23     20.62 o 
  -2   3  12       97.21      103.88      9.44 o 
  -1   3  12       12.84       20.72      5.01 o 
   0   3  12        2.93        3.03      3.26 o 
   1   3  12      384.20      363.02     15.80 o 
   2   3  12      251.39      238.13     13.30 o 
   3   3  12        0.41        7.42      6.75 o 
   4   3  12       59.89       53.87      9.93 o 
   5   3  12       14.43       11.47      7.32 o 
   6   3  12       13.67       17.25      8.00 o 
   7   3  12       10.77        9.73      9.15 o 
  -7   4  12        0.94       10.22      6.94 o 
  -6   4  12       19.33       28.43      8.77 o 
  -5   4  12       16.37       14.17      7.61 o 
  -4   4  12       86.15       91.36     11.37 o 
  -3   4  12       77.74       82.59     11.18 o 
  -2   4  12       50.25       26.02     10.31 o 
  -1   4  12       33.05       51.08      9.44 o 
   0   4  12       39.33       35.22      6.02 o 
   1   4  12        1.03        7.23      7.03 o 
   2   4  12        5.35        3.47      6.94 o 
   3   4  12      363.38      386.73     19.66 o 
   4   4  12        3.17        8.00      8.29 o 
   5   4  12       12.91       10.60      9.93 o 
   6   4  12        2.23        4.91      8.58 o 
  -6   5  12       49.63       83.07     13.30 o 
  -5   5  12        0.37       10.79      7.90 o 
  -4   5  12       24.31       22.84      8.09 o 
  -3   5  12        4.91       12.91      8.29 o 
  -2   5  12        4.06        4.14      8.29 o 
  -1   5  12       99.05       91.36     12.72 o 
   0   5  12       73.40       90.92      8.23 o 
   1   5  12       44.00       60.04      8.96 o 
   2   5  12       92.76       92.51     11.95 o 
   3   5  12        0.17       13.30      7.71 o 
   4   5  12        0.99        8.58      7.52 o 
   5   5  12        7.43       -3.08      8.96 o 
  -3   6  12      152.53      161.03     16.86 o 
  -2   6  12        6.55       -8.00      9.44 o 
  -1   6  12        0.06       -1.93      6.26 o 
   0   6  12       21.97       20.11     15.18 o 
   1   6  12        1.25       -3.95     10.41 o 
   2   6  12        1.58       14.36      6.26 o 
   3   6  12        0.26       -8.58     10.70 o 
  -9   1  13        0.75       -1.06      8.38 o 
  -8   1  13        4.47       19.95      6.94 o 
  -7   1  13        3.74       14.94      8.19 o 
  -6   1  13        1.38        9.54      6.07 o 
  -5   1  13      202.87      197.36     13.59 o 
  -4   1  13       53.76       39.32      8.29 o 
  -3   1  13      589.89      590.45     17.54 o 
  -2   1  13     3098.12     3133.50     37.78 o 
  -1   1  13     1709.55     1708.70     27.08 o 
   0   1  13      843.32      725.04    588.62 o 
   1   1  13      621.19      693.27     18.12 o 
   2   1  13       14.83       10.70      4.82 o 
   3   1  13      326.33      338.54     15.13 o 
   4   1  13       48.48       54.35      7.32 o 
   5   1  13       61.49       55.03     10.22 o 
   6   1  13        7.74        4.53      7.13 o 
   7   1  13        7.18       -1.73      7.81 o 
   8   1  13       28.55       44.62      9.54 o 
  -8   2  13       23.02       27.75     10.12 o 
  -7   2  13       77.30       85.38     11.76 o 
  -6   2  13       79.21       68.90     10.89 o 
  -5   2  13       54.50       40.47      7.52 o 
  -4   2  13       10.16        9.64      5.20 o 
  -3   2  13      323.15      308.19     14.07 o 
  -2   2  13        1.06        1.83      4.53 o 
  -1   2  13      442.14      410.72     15.80 o 
   0   2  13       93.55      109.54      6.23 o 
   1   2  13      327.91      319.56     13.40 o 
   2   2  13      408.82      417.47     15.80 o 
   3   2  13       69.11       69.77      7.90 o 
   4   2  13       60.58       81.82      9.35 o 
   5   2  13       39.50       23.80      9.54 o 
   6   2  13        9.83       11.95      7.71 o 
   7   2  13       71.55       58.40     11.08 o 
   8   2  13        3.40        6.26      7.23 o 
  -8   3  13       57.46       82.97     13.30 o 
  -7   3  13        0.02       -3.66      8.19 o 
  -6   3  13       30.51       44.14      8.48 o 
  -5   3  13      172.93      184.83     14.07 o 
  -4   3  13       21.05       24.38      7.42 o 
  -3   3  13      837.48      833.01     24.77 o 
  -2   3  13      107.10      105.04     10.12 o 
  -1   3  13       56.08       56.18      7.42 o 
   0   3  13      231.13      209.43      9.06 o 
   1   3  13       25.18       18.21      5.97 o 
   2   3  13       40.58       35.08      8.00 o 
   3   3  13      119.54      120.85     11.28 o 
   4   3  13      124.55      102.73     11.08 o 
   5   3  13      125.71      129.62     13.40 o 
   6   3  13       24.00       12.34      9.54 o 
   7   3  13       30.59       34.79      9.73 o 
  -7   4  13       22.15       24.86      9.83 o 
  -6   4  13       38.45       55.12     10.70 o 
  -5   4  13        1.03       -2.51      8.19 o 
  -4   4  13      351.51      372.27     19.76 o 
  -3   4  13       16.47       23.22      8.19 o 
  -2   4  13      567.80      600.66     22.74 o 
  -1   4  13     1336.74     1403.02     33.15 o 
   0   4  13       94.54       86.27      7.01 o 
   1   4  13      836.97      838.21     26.12 o 
   2   4  13      115.67       97.14     11.47 o 
   3   4  13       12.81       20.43      8.96 o 
   4   4  13       64.98       44.43     11.76 o 
   5   4  13        0.15        8.09      7.52 o 
   6   4  13       62.62       65.82     11.18 o 
  -5   5  13       16.09       18.98      8.87 o 
  -4   5  13       16.29        7.42      9.73 o 
  -3   5  13       18.69       28.91      8.19 o 
  -2   5  13       10.65       20.14      6.17 o 
  -1   5  13        9.38       15.61      8.09 o 
   0   5  13      106.88      116.52     11.85 o 
   1   5  13        4.36        5.01      8.09 o 
   2   5  13       54.83       70.64     11.08 o 
   3   5  13      186.59      189.75     17.35 o 
   4   5  13        8.90       17.44      7.13 o 
   5   5  13       19.14        9.44     10.41 o 
  -3   6  13        4.91        5.30      9.25 o 
  -2   6  13       15.22        6.17     10.31 o 
  -1   6  13        6.27       13.01      7.03 o 
   0   6  13       10.74        6.95      8.00 o 
   1   6  13       12.06       -5.11     11.66 o 
   2   6  13       17.22        4.14      9.73 o 
  -9   0  14        9.13        4.14     11.28 o 
  -8   0  14       10.51        7.23      9.25 o 
  -7   0  14        5.92       -7.13      8.09 o 
  -6   0  14      303.71      301.73     16.86 o 
  -5   0  14      605.14      609.05     21.10 o 
  -4   0  14       22.21       34.98      6.55 o 
  -3   0  14      396.32      384.41     14.74 o 
  -2   0  14       87.99       90.49      7.61 o 
  -1   0  14      203.72      205.26     10.31 o 
   0   0  14      650.18      615.61     11.61 o 
   1   0  14       99.26      100.99      7.13 o 
   2   0  14     4902.81     4935.20     48.47 o 
   3   0  14       30.00       40.96      6.26 o 
   4   0  14      426.34      374.10     16.48 o 
   5   0  14      636.86      570.98     23.03 o 
   6   0  14        0.08        4.53      6.17 o 
   7   0  14       34.77       53.97     10.70 o 
   8   0  14      109.63      143.78     16.00 o 
  -9   1  14      112.30      106.68     15.52 o 
  -8   1  14        2.96       -2.79      9.15 o 
  -7   1  14      112.19      112.65     13.88 o 
  -6   1  14       54.38       49.05      9.35 o 
  -5   1  14       79.08       56.66      8.87 o 
  -4   1  14      428.49      433.27     17.06 o 
  -3   1  14       47.20       44.81      6.65 o 
  -2   1  14      846.17      844.96     21.49 o 
  -1   1  14      441.11      433.66     14.84 o 
   0   1  14     1134.28      933.82     19.75 o 
   1   1  14      114.99      117.38      8.38 o 
   2   1  14       44.98       42.02      6.26 o 
   3   1  14     1057.34     1042.41     25.54 o 
   4   1  14     1013.57      915.69     25.44 o 
   5   1  14        8.81       24.19      5.69 o 
   6   1  14       33.91       49.44      8.58 o 
   7   1  14        7.80       10.60      6.84 o 
   8   1  14       46.25       47.70      9.54 o 
  -8   2  14       62.04       41.82     12.62 o 
  -7   2  14       16.75       10.22      8.87 o 
  -6   2  14      251.83      232.34     16.38 o 
  -5   2  14       24.89       24.57      6.94 o 
  -4   2  14       31.18        8.29      7.81 o 
  -3   2  14       12.99        9.06      6.36 o 
  -2   2  14        4.02        2.89      5.20 o 
  -1   2  14      757.36      814.41     21.10 o 
   0   2  14       20.23       12.85      3.81 o 
   1   2  14        9.52        6.75      4.63 o 
   2   2  14      417.81      428.16     16.48 o 
   3   2  14      352.60      353.67     16.09 o 
   4   2  14      185.54      188.59     12.91 o 
   5   2  14        4.22       -4.34      9.25 o 
   6   2  14       27.31       18.89      8.29 o 
   7   2  14       11.88       16.86      8.29 o 
   8   2  14        3.03       -5.30      9.06 o 
  -8   3  14        2.77        7.42     10.02 o 
  -7   3  14        0.21       -6.55      7.90 o 
  -6   3  14        1.09        0.87      7.13 o 
  -5   3  14       27.25       16.48      9.44 o 
  -4   3  14      291.44      240.05     16.48 o 
  -3   3  14      375.75      370.44     17.54 o 
  -2   3  14       24.40       28.04      6.36 o 
  -1   3  14       96.60      101.28      9.25 o 
   0   3  14        4.78        0.04      4.60 o 
   1   3  14        0.72        6.94      4.43 o 
   2   3  14       48.77       45.10      8.19 o 
   3   3  14      462.29      458.42     19.47 o 
   4   3  14       27.87       36.33      7.61 o 
   5   3  14       25.27       23.42      8.58 o 
   6   3  14        0.72        9.93      6.55 o 
   7   3  14        0.77        7.13     10.31 o 
  -7   4  14        2.40        4.24      9.54 o 
  -6   4  14        1.21       -5.69      9.35 o 
  -5   4  14        1.62       -3.47      7.13 o 
  -4   4  14      162.28      145.23     14.94 o 
  -3   4  14       71.44       67.07     10.50 o 
  -2   4  14       25.15       26.89      9.06 o 
  -1   4  14       47.54       55.70     11.85 o 
   0   4  14       77.90       77.80      7.32 o 
   1   4  14       44.11       35.66      9.15 o 
   2   4  14       10.03       16.09      6.65 o 
   3   4  14        0.67       -7.23      7.23 o 
   4   4  14        0.57       10.99      6.94 o 
   5   4  14        0.21        6.46      6.84 o 
   6   4  14        1.51       -6.07     10.31 o 
  -5   5  14        5.20        4.05      9.15 o 
  -4   5  14        5.62       -0.96      8.67 o 
  -3   5  14        0.80       -7.03      7.03 o 
  -2   5  14        3.44        2.60      7.13 o 
  -1   5  14       12.27        5.01      8.48 o 
   0   5  14       95.74       91.13      8.41 o 
   1   5  14        0.04       12.82      7.42 o 
   2   5  14        4.84        0.00      7.52 o 
   3   5  14       66.10       72.57     12.05 o 
   4   5  14       44.51       38.74     10.50 o 
  -2   6  14       23.76       26.02      8.09 o 
  -1   6  14       35.44       34.79      9.93 o 
   0   6  14       78.76       79.66      9.82 o 
   1   6  14       20.95       18.60      9.15 o 
   2   6  14       25.50       43.56     10.41 o 
  -8   1  15      155.19      160.16     17.64 o 
  -7   1  15        1.72       25.54      7.03 o 
  -6   1  15       38.53       55.51      7.90 o 
  -5   1  15       92.69       80.85     10.02 o 
  -4   1  15        1.96        1.16      5.49 o 
  -3   1  15       16.76       22.36      5.69 o 
  -2   1  15      699.82      681.51     19.85 o 
  -1   1  15       77.48       63.41      8.00 o 
   0   1  15      170.56      214.80     10.26 o 
   1   1  15       38.72       42.40      5.88 o 
   2   1  15       12.31        6.75      5.20 o 
   3   1  15      254.61      267.33     14.36 o 
   4   1  15       29.06       29.97      7.81 o 
   5   1  15       52.21       57.92      8.19 o 
   6   1  15      145.94      139.54     13.68 o 
   7   1  15       29.02       29.20     10.02 o 
   8   1  15       11.43        2.12     10.31 o 
  -8   2  15       21.54       40.67      9.93 o 
  -7   2  15       30.52       53.29      9.83 o 
  -6   2  15       33.24       37.10      7.81 o 
  -5   2  15       22.41       18.50      7.90 o 
  -4   2  15      437.52      448.88     18.89 o 
  -3   2  15       23.40       25.54      6.46 o 
  -2   2  15       91.12       95.60      8.77 o 
  -1   2  15       75.23       77.77      8.29 o 
   0   2  15       11.96       -0.78     10.75 o 
   1   2  15       11.02       12.14      5.01 o 
   2   2  15        0.01        2.22      5.11 o 
   3   2  15      117.37      117.28     11.76 o 
   4   2  15        5.20       15.90      6.26 o 
   5   2  15      605.20      599.02     23.80 o 
   6   2  15        9.30       13.59      7.90 o 
   7   2  15        1.39       -7.90      7.90 o 
  -7   3  15        0.25        0.00      7.42 o 
  -6   3  15       75.29       69.39     11.56 o 
  -5   3  15        0.67        9.25      6.55 o 
  -4   3  15      239.68      231.67     15.61 o 
  -3   3  15       29.46       39.32      9.64 o 
  -2   3  15      191.57      194.95     13.49 o 
  -1   3  15       43.40       48.18      8.09 o 
   0   3  15      410.73      394.95     12.59 o 
   1   3  15       21.54       25.83      5.69 o 
   2   3  15      124.49      122.97     11.56 o 
   3   3  15      114.39      124.60     12.82 o 
   4   3  15        1.37        5.97      6.75 o 
   5   3  15      213.56      235.81     16.58 o 
   6   3  15        1.39       -6.55      6.75 o 
   7   3  15       80.11      108.41     13.59 o 
  -6   4  15      112.93      105.91     14.55 o 
  -5   4  15       16.99       12.43      8.48 o 
  -4   4  15      354.23      371.11     19.66 o 
  -3   4  15       18.74       10.70      7.81 o 
  -2   4  15      114.13      118.34     12.05 o 
  -1   4  15        1.64       -1.45      7.52 o 
   0   4  15       83.25       84.01      7.56 o 
   1   4  15      227.82      214.90     15.03 o 
   2   4  15      110.36      118.63     11.85 o 
   3   4  15        5.58        5.59      8.19 o 
   4   4  15      136.39      146.00     13.97 o 
   5   4  15        4.84       10.41      7.61 o 
   6   4  15       86.27       98.20     14.36 o 
  -5   5  15        3.00       12.43      6.75 o 
  -4   5  15       27.74       32.96      9.06 o 
  -3   5  15       61.45       66.88     10.79 o 
  -2   5  15        4.91       -5.30      7.52 o 
  -1   5  15       17.55       30.16     10.50 o 
   0   5  15       95.46       72.80     10.36 o 
   1   5  15       68.50       73.53     10.89 o 
   2   5  15       30.46       30.84      9.83 o 
   3   5  15        4.14        5.69      7.71 o 
   4   5  15      144.20      125.09     15.90 o 
  -2   6  15       21.21       21.20      9.54 o 
  -1   6  15        6.46       17.73      8.77 o 
   0   6  15      119.44      109.27     12.96 o 
   1   6  15       11.96       17.92     10.31 o 
  -8   0  16        0.06        9.44      7.23 o 
  -7   0  16      144.41      124.31     13.49 o 
  -6   0  16      152.82      162.48     14.07 o 
  -5   0  16        0.33       -1.93      6.36 o 
  -4   0  16     2640.60     2628.73     41.05 o 
  -3   0  16     1312.60     1294.70     28.04 o 
  -2   0  16       52.78       48.09      7.32 o 
  -1   0  16     2427.67     2350.80     34.50 o 
   0   0  16       94.52       79.00      5.49 o 
   1   0  16      140.01      147.83      9.54 o 
   2   0  16     2115.44     2226.01     35.95 o 
   3   0  16      265.24      247.38     13.49 o 
   4   0  16       14.60        9.35      7.81 o 
   5   0  16      340.94      330.83     18.79 o 
   6   0  16        4.73       13.68      5.88 o 
   7   0  16      151.25      175.97     15.42 o 
   8   0  16        0.00        6.26      8.09 o 
  -8   1  16       94.88       86.63     12.24 o 
  -7   1  16       34.34       27.95      8.67 o 
  -6   1  16       47.84       29.68      8.67 o 
  -5   1  16      259.25      249.40     15.61 o 
  -4   1  16      263.43      255.09     14.26 o 
  -3   1  16       63.61       57.05      7.42 o 
  -2   1  16     1080.06     1127.22     25.63 o 
  -1   1  16       72.35       79.21      7.61 o 
   0   1  16        3.52     -109.72    109.72 o 
   1   1  16      214.45      215.29     11.18 o 
   2   1  16      257.58      275.32     13.20 o 
   3   1  16      706.15      641.04     21.88 o 
   4   1  16        0.23        2.60      6.55 o 
   5   1  16      241.50      216.54     15.32 o 
   6   1  16       23.58       42.02      9.35 o 
   7   1  16        0.16       11.28      6.94 o 
   8   1  16       45.27       55.41     13.01 o 
  -8   2  16       20.42       27.27      8.38 o 
  -7   2  16      111.25      112.85     12.43 o 
  -6   2  16       74.36       77.00     10.70 o 
  -5   2  16        0.13       -6.75      6.75 o 
  -4   2  16        0.08       -6.75      6.75 o 
  -3   2  16      584.21      559.22     20.62 o 
  -2   2  16       32.84       29.20      8.19 o 
  -1   2  16       11.86        5.69      5.49 o 
   0   2  16       59.02       45.17     25.87 o 
   1   2  16      392.76      388.65     16.09 o 
   2   2  16      217.35      226.95     13.20 o 
   3   2  16       62.07       72.85      8.67 o 
   4   2  16      172.42      161.13     13.20 o 
   5   2  16        9.64       11.66      9.44 o 
   6   2  16        0.84        9.64      5.97 o 
   7   2  16       37.67       44.43     10.12 o 
  -7   3  16        2.15       -9.06      9.06 o 
  -6   3  16       20.39        0.87      9.44 o 
  -5   3  16        1.02        5.59      6.46 o 
  -4   3  16      165.88      156.89     14.65 o 
  -3   3  16      451.40      485.89     20.72 o 
  -2   3  16      205.19      197.84     14.26 o 
  -1   3  16       32.39       35.56      7.42 o 
   0   3  16       10.44        9.89      4.31 o 
   1   3  16        8.82        5.59      5.88 o 
   2   3  16       74.38       62.06      9.93 o 
   3   3  16      304.13      276.38     17.73 o 
   4   3  16       46.14       52.04      9.35 o 
   5   3  16        0.00        7.71      7.42 o 
   6   3  16       23.70        4.82      9.64 o 
   7   3  16        6.47        9.64      8.09 o 
  -6   4  16        0.01       -3.95      7.42 o 
  -5   4  16        0.33        4.53      7.71 o 
  -4   4  16       34.91       47.99     10.60 o 
  -3   4  16        0.01       -7.13      7.32 o 
  -2   4  16       90.48       82.20     11.37 o 
  -1   4  16       76.69       67.65     10.89 o 
   0   4  16        1.12       -4.42      8.05 o 
   1   4  16        4.44       -5.97      7.03 o 
   2   4  16        2.59        2.31      7.32 o 
   3   4  16       39.06       43.08      9.64 o 
   4   4  16        7.66        3.57      7.81 o 
   5   4  16        0.39       13.68      8.38 o 
  -5   5  16       22.03       31.71     10.02 o 
  -4   5  16        0.03        7.90      7.03 o 
  -3   5  16       71.78       59.17     11.37 o 
  -2   5  16      143.90      128.46     16.67 o 
  -1   5  16       75.12       72.66     12.24 o 
   0   5  16       59.64       73.42      8.17 o 
   1   5  16      128.09      106.97     13.68 o 
   2   5  16       35.92       44.62      9.15 o 
   3   5  16        0.38        3.95      6.17 o 
   4   5  16       49.10       13.59     13.30 o 
  -1   6  16       19.19        4.24     10.99 o 
   0   6  16       46.33       50.48     13.83 o 
  -8   1  17       20.39       34.40      8.67 o 
  -7   1  17        1.83        1.73      5.78 o 
  -6   1  17       10.88        1.54      8.29 o 
  -5   1  17        0.59       -4.05      8.67 o 
  -4   1  17       28.96       30.36      7.03 o 
  -3   1  17        1.48        2.79      5.01 o 
  -2   1  17      133.80      118.63     11.28 o 
  -1   1  17       26.53       26.98      6.17 o 
   0   1  17       88.59      -13.76     13.76 o 
   1   1  17        8.97        7.61      5.30 o 
   2   1  17      402.52      408.89     17.73 o 
   3   1  17       47.41       52.62      8.87 o 
   4   1  17      291.63      295.75     16.77 o 
   5   1  17        9.92       14.26      9.06 o 
   6   1  17        7.40        6.84      8.19 o 
   7   1  17       30.03       26.12      9.64 o 
  -8   2  17       29.84       24.77     10.70 o 
  -7   2  17        9.37       19.27      8.29 o 
  -6   2  17        9.38       12.24      6.46 o 
  -5   2  17       13.89        7.32      7.90 o 
  -4   2  17        0.16       -1.35      7.90 o 
  -3   2  17       12.39       21.20      8.09 o 
  -2   2  17      360.46      356.27     17.44 o 
  -1   2  17      111.80      106.87      9.73 o 
   0   2  17      147.79      131.24      7.90 o 
   1   2  17       29.94       23.13      6.26 o 
   2   2  17       24.96       14.94      7.32 o 
   3   2  17        1.46       -3.95      7.61 o 
   4   2  17      297.80      300.09     17.15 o 
   5   2  17        0.64       -5.59      7.61 o 
   6   2  17        1.98        9.93      6.17 o 
   7   2  17        0.01        2.02      8.00 o 
  -7   3  17        1.23       -8.29      8.29 o 
  -6   3  17       43.14       30.65     10.50 o 
  -5   3  17      109.44       96.27     13.68 o 
  -4   3  17       74.43       83.74     10.89 o 
  -3   3  17       95.30       70.83     10.99 o 
  -2   3  17      160.00      135.01     13.01 o 
  -1   3  17      561.88      526.36     21.30 o 
   0   3  17       11.26        6.99      4.39 o 
   1   3  17      240.91      225.60     14.36 o 
   2   3  17      280.59      308.09     16.86 o 
   3   3  17        8.61        4.43      6.75 o 
   4   3  17       79.97       73.24     11.18 o 
   5   3  17        2.31       -8.96      8.96 o 
   6   3  17        0.15        0.00      7.23 o 
  -6   4  17        1.32       -0.96      8.87 o 
  -5   4  17       98.09      101.67     14.84 o 
  -4   4  17        3.50       -2.60      7.52 o 
  -3   4  17        2.40        4.05      6.84 o 
  -2   4  17       29.72       28.81      8.96 o 
  -1   4  17       38.01       23.61      8.19 o 
   0   4  17      198.94      183.39     10.80 o 
   1   4  17       11.24       15.52      7.42 o 
   2   4  17       64.34       88.75     11.28 o 
   3   4  17      270.63      261.06     17.64 o 
   4   4  17       14.51        9.25      7.71 o 
   5   4  17       65.15       63.12     11.08 o 
  -4   5  17        0.23       14.17      7.61 o 
  -3   5  17       39.13       52.04     11.08 o 
  -2   5  17       69.63       81.72     12.43 o 
  -1   5  17      135.44      147.64     15.90 o 
   0   5  17        0.93        4.72      5.93 o 
   1   5  17        3.97       -2.79      8.96 o 
   2   5  17        4.70        4.82      8.38 o 
   3   5  17        0.77       -7.03      7.71 o 
   4   5  17        8.34       18.12      9.35 o 
  -8   0  18       27.23       51.56     10.22 o 
  -7   0  18       85.69       86.63     11.85 o 
  -6   0  18       21.77       39.51      8.38 o 
  -5   0  18      109.53      113.52     11.85 o 
  -4   0  18      429.56      412.94     18.70 o 
  -3   0  18      659.05      592.18     21.49 o 
  -2   0  18      233.58      236.58     13.11 o 
  -1   0  18        8.87       -0.96      5.49 o 
   0   0  18       55.70       45.58      5.45 o 
   1   0  18      279.89      265.49     13.59 o 
   2   0  18      185.79      184.74     12.82 o 
   3   0  18      310.59      289.97     16.19 o 
   4   0  18     1849.81     1806.80     39.51 o 
   5   0  18       75.59       77.29     11.66 o 
   6   0  18        9.95       18.12      8.58 o 
   7   0  18      113.55      140.02     14.36 o 
  -8   1  18       46.71       75.55     12.43 o 
  -7   1  18        3.97       13.40      6.36 o 
  -6   1  18      154.47      159.01     13.88 o 
  -5   1  18      624.90      633.91     23.61 o 
  -4   1  18       28.57       28.52      6.55 o 
  -3   1  18      363.58      338.93     16.86 o 
  -2   1  18      345.57      353.48     16.48 o 
  -1   1  18       80.97       93.86      8.77 o 
   0   1  18      252.39      211.83     16.91 o 
   1   1  18       21.37       31.22      5.88 o 
   2   1  18      551.42      559.32     20.72 o 
   3   1  18       45.76       40.86      8.58 o 
   4   1  18       39.50       32.77      8.87 o 
   5   1  18      143.69      144.65     13.97 o 
   6   1  18       92.01      119.88     12.34 o 
   7   1  18       13.56       15.90      8.29 o 
  -8   2  18        0.09        2.12      9.06 o 
  -7   2  18        8.52       -7.52      8.87 o 
  -6   2  18        1.63        4.24      6.46 o 
  -5   2  18       62.33       65.05      8.96 o 
  -4   2  18      599.43      577.92     23.22 o 
  -3   2  18      357.46      320.04     16.00 o 
  -2   2  18      627.04      627.45     21.88 o 
  -1   2  18        9.86       18.50      4.72 o 
   0   2  18        4.78      -14.41     14.41 o 
   1   2  18        1.36       -4.14      4.82 o 
   2   2  18       73.02       50.30     10.22 o 
   3   2  18      518.14      527.81     22.07 o 
   4   2  18      166.66      149.85     13.68 o 
   5   2  18        5.90       -8.48      8.48 o 
   6   2  18       15.35       19.56      7.03 o 
   7   2  18        9.15       16.67      9.83 o 
  -7   3  18        2.61       -1.06      8.29 o 
  -6   3  18       23.97       22.16      7.52 o 
  -5   3  18       31.70       13.49      9.64 o 
  -4   3  18      144.48      139.16     13.49 o 
  -3   3  18       46.38       63.51      9.15 o 
  -2   3  18        5.60       -7.13      7.13 o 
  -1   3  18       46.82       42.69      8.77 o 
   0   3  18        6.63        2.43      4.45 o 
   1   3  18       34.18       23.22      8.96 o 
   2   3  18       99.41       85.96     10.99 o 
   3   3  18       62.67       52.14     10.02 o 
   4   3  18        0.06       -9.06      9.06 o 
   5   3  18        0.01        0.87      7.52 o 
   6   3  18       69.91       96.18     12.62 o 
  -6   4  18        5.98       11.47      8.77 o 
  -5   4  18        0.27        3.85      8.67 o 
  -4   4  18      125.93      108.61     13.01 o 
  -3   4  18        1.34       -7.52      8.09 o 
  -2   4  18        8.44        2.41      8.48 o 
  -1   4  18        3.76        4.72      5.78 o 
   0   4  18        0.78       -3.34     12.19 o 
   1   4  18       21.78       16.86      8.48 o 
   2   4  18        3.86       12.53      6.94 o 
   3   4  18        0.01       -9.44      9.44 o 
   4   4  18        3.74       23.71      7.03 o 
   5   4  18        8.51       -1.06     10.70 o 
  -4   5  18       16.16       21.78      7.81 o 
  -3   5  18       26.70       21.78      9.93 o 
  -2   5  18       14.33       14.36      8.29 o 
  -1   5  18        0.06      -10.79     10.79 o 
   0   5  18        7.22        6.45     10.31 o 
   1   5  18       64.97       71.41     12.91 o 
   2   5  18       11.88       19.66     10.60 o 
   3   5  18        8.43        0.00      8.77 o 
  -8   1  19       19.02       31.99     10.50 o 
  -7   1  19        4.73       -7.32      9.44 o 
  -6   1  19        2.16       -8.19      8.19 o 
  -5   1  19        4.29        0.77      7.42 o 
  -4   1  19       71.00       76.23      9.64 o 
  -3   1  19       73.96       79.21     10.89 o 
  -2   1  19      224.50      214.61     13.30 o 
  -1   1  19       39.21       43.17      7.03 o 
   0   1  19       28.75     -152.89    152.89 o 
   1   1  19       14.06       20.53      5.01 o 
   2   1  19      314.57      334.40     17.44 o 
   3   1  19       21.82       17.15      8.48 o 
   4   1  19        1.12       -5.88      6.65 o 
   5   1  19        1.80        9.73      7.42 o 
   6   1  19        6.10        8.19      9.64 o 
   7   1  19        6.65       18.50      9.44 o 
  -7   2  19        2.04       -1.93      8.38 o 
  -6   2  19       27.87       28.62      8.67 o 
  -5   2  19       24.58       25.83      9.06 o 
  -4   2  19       99.36       84.42     12.05 o 
  -3   2  19        8.81        0.67      8.58 o 
  -2   2  19      150.13      145.52     13.78 o 
  -1   2  19       10.69        8.48      6.36 o 
   0   2  19      123.56      104.13     11.90 o 
   1   2  19       17.95       20.04      7.42 o 
   2   2  19      147.72      176.93     13.20 o 
   3   2  19       24.18       12.14      8.87 o 
   4   2  19       20.88       12.43      9.64 o 
   5   2  19        3.32        3.47      7.52 o 
   6   2  19        0.29       -4.82      8.58 o 
  -7   3  19       41.74       68.13     10.22 o 
  -6   3  19       47.31       55.12     12.24 o 
  -5   3  19        7.81       12.14      8.29 o 
  -4   3  19      188.14      170.48     16.00 o 
  -3   3  19       21.44        8.29      8.58 o 
  -2   3  19       22.35       39.32      8.77 o 
  -1   3  19        2.82        4.14      6.65 o 
   0   3  19       66.13       67.31      6.80 o 
   1   3  19       27.34       26.40      8.00 o 
   2   3  19        0.32        9.73      5.49 o 
   3   3  19       11.15       16.77      7.13 o 
   4   3  19      115.02      149.47     14.46 o 
   5   3  19      104.26       81.33     14.36 o 
   6   3  19       30.18       52.14     11.56 o 
  -6   4  19       17.29       42.59     11.28 o 
  -5   4  19        9.54       10.79      8.58 o 
  -4   4  19       24.59       22.94      7.81 o 
  -3   4  19      134.93      147.44     15.71 o 
  -2   4  19      170.38      160.07     14.26 o 
  -1   4  19       13.77       11.47      8.09 o 
   0   4  19      438.38      436.92     15.29 o 
   1   4  19        6.61        4.14      8.38 o 
   2   4  19        8.39       -7.81      9.06 o 
   3   4  19       39.15       54.83     11.37 o 
   4   4  19        0.14        3.95      8.58 o 
   5   4  19       44.30       45.58     11.95 o 
  -4   5  19       38.50       34.02     11.47 o 
  -3   5  19        0.03       -8.09      8.87 o 
  -2   5  19       12.34       11.76     10.79 o 
  -1   5  19       46.33       53.10     11.66 o 
   0   5  19       32.40       32.97      7.28 o 
   1   5  19       94.43       98.97     14.17 o 
   2   5  19       82.13       87.02     13.88 o 
   3   5  19       43.26       58.30     11.08 o 
  -8   0  20        4.55       24.00      8.38 o 
  -7   0  20       34.59       36.14     10.99 o 
  -6   0  20       61.42       82.01     11.56 o 
  -5   0  20      162.08      168.84     14.07 o 
  -4   0  20      287.85      310.59     16.58 o 
  -3   0  20       26.39       21.78      7.42 o 
  -2   0  20      883.99      881.09     25.73 o 
  -1   0  20      652.84      645.67     21.49 o 
   0   0  20       43.34       44.29      5.40 o 
   1   0  20      745.08      804.48     24.09 o 
   2   0  20      104.78      113.33     11.56 o 
   3   0  20      332.05      349.91     17.44 o 
   4   0  20      177.42      219.62     16.77 o 
   5   0  20       41.14       29.01      8.29 o 
   6   0  20       55.29       86.25     12.34 o 
   7   0  20      122.62      179.15     17.25 o 
  -8   1  20       19.17       26.40      9.73 o 
  -7   1  20       17.96       34.98      9.06 o 
  -6   1  20       12.01        1.64      7.23 o 
  -5   1  20       38.47       45.68      9.35 o 
  -4   1  20       81.74       76.90     10.12 o 
  -3   1  20      710.03      688.84     24.09 o 
  -2   1  20       27.91       13.30      7.52 o 
  -1   1  20       77.46       67.46      9.06 o 
   0   1  20       68.46       42.08      8.82 o 
   1   1  20        4.94       -0.58      6.07 o 
   2   1  20      554.57      543.52     22.16 o 
   3   1  20      343.97      327.65     18.31 o 
   4   1  20        1.44        6.07      7.03 o 
   5   1  20      118.57      126.82     13.78 o 
   6   1  20       22.44       22.65     10.12 o 
   7   1  20       21.93        8.48     11.08 o 
  -7   2  20       37.38       43.65     10.41 o 
  -6   2  20        0.02       10.70      6.17 o 
  -5   2  20        3.45       -6.46      7.61 o 
  -4   2  20      130.91      142.14     12.62 o 
  -3   2  20       59.28       71.41     10.99 o 
  -2   2  20      167.53      169.80     13.01 o 
  -1   2  20       78.26       62.16     10.50 o 
   0   2  20        3.18      -39.08     39.08 o 
   1   2  20       83.04       84.23      9.54 o 
   2   2  20       18.61       11.08      7.52 o 
   3   2  20      135.25      141.47     13.68 o 
   4   2  20        3.61        0.00      8.67 o 
   5   2  20       35.78       36.72     10.22 o 
   6   2  20       25.03       24.86     11.76 o 
  -6   3  20        1.29        5.88      7.23 o 
  -5   3  20       77.97       68.04     10.70 o 
  -4   3  20        1.41        9.93      7.61 o 
  -3   3  20      185.65      182.23     14.07 o 
  -2   3  20       40.73       43.94      9.25 o 
  -1   3  20       28.25       37.87      8.48 o 
   0   3  20        8.78        4.44     16.72 o 
   1   3  20        2.57       -8.67      8.67 o 
   2   3  20      103.19       90.30     11.66 o 
   3   3  20       32.67       25.73      7.90 o 
   4   3  20      109.33      121.71     13.59 o 
   5   3  20        0.38       12.72      8.38 o 
  -5   4  20        3.31       12.14      8.19 o 
  -4   4  20        0.15        5.69      7.32 o 
  -3   4  20        0.82        8.09      7.13 o 
  -2   4  20        2.93       -5.20      8.67 o 
  -1   4  20        8.62       21.97      9.15 o 
   0   4  20        0.46       -2.67      6.67 o 
   1   4  20       32.30       37.97      9.06 o 
   2   4  20       12.58       10.79      9.25 o 
   3   4  20        9.00       -3.76      7.81 o 
   4   4  20        0.78       -5.01      7.90 o 
  -3   5  20        3.45       18.79      7.71 o 
  -2   5  20       24.47       29.30     10.50 o 
  -1   5  20       49.18       41.82     10.31 o 
   0   5  20       41.41       52.56      8.48 o 
   1   5  20        0.79       11.08      6.94 o 
   2   5  20       25.08       38.55     11.18 o 
  -7   1  21       23.64       33.05      9.15 o 
  -6   1  21       13.83       18.31      7.61 o 
  -5   1  21       18.73        7.90      9.25 o 
  -4   1  21       56.41       51.36     10.31 o 
  -3   1  21      118.69       92.13     13.97 o 
  -2   1  21        9.39       -7.32      7.32 o 
  -1   1  21       37.93       16.09      9.06 o 
   0   1  21       14.33      -79.70     79.70 o 
   1   1  21       16.65        9.54      7.13 o 
   2   1  21       77.22       82.30     10.89 o 
   3   1  21        1.55        3.66      7.32 o 
   4   1  21       37.72       34.98     10.02 o 
   5   1  21        6.80        7.90      8.77 o 
   6   1  21       13.97       26.40      9.73 o 
  -7   2  21        0.83       -2.02      9.93 o 
  -6   2  21       17.59       14.74      8.67 o 
  -5   2  21       54.50       55.51     10.50 o 
  -4   2  21       90.78      103.88     13.20 o 
  -3   2  21        1.08       -4.34      7.13 o 
  -2   2  21      399.54      360.42     19.37 o 
  -1   2  21       98.01      112.46     12.72 o 
   0   2  21        0.10       -4.20      4.20 o 
   1   2  21       29.21       38.07      8.67 o 
   2   2  21      141.29      148.89     14.65 o 
   3   2  21       17.43       12.43      8.87 o 
   4   2  21      221.04      234.17     16.77 o 
   5   2  21        5.75        6.46      9.44 o 
   6   2  21        0.79       11.28      9.06 o 
  -6   3  21        6.54        6.07      8.58 o 
  -5   3  21      128.82      135.88     16.29 o 
  -4   3  21        8.61        5.97      8.96 o 
  -3   3  21       40.44       20.24     10.70 o 
  -2   3  21      181.21      189.46     15.23 o 
  -1   3  21       31.06       30.36      8.87 o 
   0   3  21      159.26      198.67     10.52 o 
   1   3  21       60.61       66.01     10.99 o 
   2   3  21      100.57       91.65     12.24 o 
   3   3  21       70.58       64.66     11.85 o 
   4   3  21       64.57       57.53     12.14 o 
   5   3  21       15.13       19.18     10.22 o 
  -5   4  21      106.69      129.90     14.84 o 
  -4   4  21       23.73       16.58      9.54 o 
  -3   4  21        5.76        6.46      7.90 o 
  -2   4  21        3.89        0.00      6.94 o 
  -1   4  21       96.91       96.56     12.82 o 
   0   4  21        5.66       10.54      5.95 o 
   1   4  21        0.89       -1.83      8.09 o 
   2   4  21      100.47      106.68     12.72 o 
   3   4  21       11.37       13.68      8.09 o 
   4   4  21       48.95       46.93     12.43 o 
  -2   5  21       12.01       11.47      9.15 o 
  -1   5  21        0.56        2.02      9.15 o 
   0   5  21       85.70       95.82     10.79 o 
   1   5  21        8.62       19.76      8.09 o 
  -7   0  22        4.59       -0.96      9.25 o 
  -6   0  22        0.42        9.73      5.30 o 
  -5   0  22      478.80      476.93     23.13 o 
  -4   0  22      237.82      209.12     15.90 o 
  -3   0  22       22.12       10.99      7.71 o 
  -2   0  22     1011.09     1009.46     29.68 o 
  -1   0  22       65.78       53.58      8.00 o 
   0   0  22        0.82        1.58      3.50 o 
   1   0  22      313.99      351.45     17.44 o 
   2   0  22      287.39      326.30     17.06 o 
   3   0  22        2.65       11.18      8.09 o 
   4   0  22      153.08      166.81     14.94 o 
   5   0  22        2.38        0.87      8.00 o 
   6   0  22      144.48      186.28     17.25 o 
  -7   1  22        0.90       -5.01      9.54 o 
  -6   1  22       18.90       23.51      8.67 o 
  -5   1  22       13.40        1.64      7.03 o 
  -4   1  22      196.98      216.25     15.80 o 
  -3   1  22      357.32      383.93     20.24 o 
  -2   1  22       45.39       47.70      8.67 o 
  -1   1  22        1.17       -7.52      7.52 o 
   0   1  22      165.38      115.49      9.87 o 
   1   1  22       30.51       22.94      9.64 o 
   2   1  22       84.80       92.32     12.05 o 
   3   1  22      188.87      195.15     15.32 o 
   4   1  22      244.87      282.26     18.50 o 
   5   1  22       14.18       14.65      9.44 o 
   6   1  22        1.91       19.27      7.13 o 
  -7   2  22        0.91        8.38      7.90 o 
  -6   2  22        9.72        5.69      8.09 o 
  -5   2  22       10.15       16.58      8.09 o 
  -4   2  22      180.86      183.20     15.42 o 
  -3   2  22       22.82       23.51      8.29 o 
  -2   2  22        2.38       -1.45      8.77 o 
  -1   2  22       23.00      -12.05     12.62 o 
   0   2  22        6.86        9.86      4.23 o 
   1   2  22       24.09       -1.45     12.24 o 
   2   2  22      212.62      234.46     16.38 o 
   3   2  22       18.15       26.02      6.36 o 
   4   2  22       10.05        0.87     10.41 o 
   5   2  22       59.18       61.68     11.47 o 
   6   2  22       46.81       27.56     13.88 o 
  -6   3  22        7.98        8.29      8.96 o 
  -5   3  22        5.49       11.47      9.93 o 
  -4   3  22      233.26      245.74     18.02 o 
  -3   3  22       71.59       77.38     11.76 o 
  -2   3  22       40.06       43.65     11.76 o 
  -1   3  22        1.17        8.77      7.52 o 
   0   3  22       48.02       13.46     10.77 o 
   1   3  22       32.22        8.09     11.18 o 
   2   3  22       19.89       20.33      7.52 o 
   3   3  22        8.15       14.36      8.67 o 
   4   3  22        1.14       -7.71      9.06 o 
   5   3  22       41.19       43.85     11.47 o 
  -5   4  22        5.03        5.40      8.58 o 
  -4   4  22        7.20       21.10      8.67 o 
  -3   4  22        1.39       21.10      6.07 o 
  -2   4  22        1.98        6.46      7.61 o 
  -1   4  22        0.32        7.32      9.54 o 
   0   4  22       16.92       23.77      6.73 o 
   1   4  22        2.65       -9.73      9.73 o 
   2   4  22       27.77       26.89     10.22 o 
   3   4  22       22.58        2.02     10.31 o 
  -1   5  22       22.48       18.02     10.60 o 
   0   5  22       56.83       53.45      9.13 o 
  -7   1  23        0.26        6.17      6.65 o 
  -6   1  23       18.12       35.56      8.38 o 
  -5   1  23       50.11       78.64     10.50 o 
  -4   1  23       30.44       18.98      9.44 o 
  -3   1  23      242.09      225.02     17.73 o 
  -2   1  23        9.55       19.08      6.84 o 
  -1   1  23        0.08      -11.66     11.66 o 
   0   1  23       15.12      -73.05     73.05 o 
   1   1  23      151.68      145.80     13.97 o 
   2   1  23       38.61       24.67      9.93 o 
   3   1  23        8.62       15.23      6.84 o 
   4   1  23        4.72       -6.07     10.12 o 
   5   1  23       18.89       24.67      7.81 o 
   6   1  23        4.51       -3.18      9.44 o 
  -6   2  23        7.60       24.67      7.71 o 
  -5   2  23        0.08       -5.40      8.87 o 
  -4   2  23        0.01       -8.38      9.54 o 
  -3   2  23      121.60      125.86     14.55 o 
  -2   2  23       15.37       23.51      6.46 o 
  -1   2  23       80.83      101.09     12.72 o 
   0   2  23        1.21       -9.60     10.41 o 
   1   2  23      212.78      224.15     16.96 o 
   2   2  23       21.03       26.31     10.02 o 
   3   2  23       33.52       16.09     10.22 o 
   4   2  23       32.37       38.45     11.85 o 
   5   2  23        3.05        2.99      8.67 o 
  -6   3  23        0.73       -5.30      8.29 o 
  -5   3  23       68.21       89.82     12.62 o 
  -4   3  23       23.02       30.45      9.15 o 
  -3   3  23      123.59      126.92     15.23 o 
  -2   3  23      149.83      141.66     16.86 o 
  -1   3  23       21.33       28.14      8.29 o 
   0   3  23      172.66      189.22     31.13 o 
   1   3  23       86.11       97.33     13.01 o 
   2   3  23        2.01        5.30      7.52 o 
   3   3  23      113.82      161.13     14.94 o 
   4   3  23        3.50       -9.54      9.54 o 
  -4   4  23       83.82       92.32     14.74 o 
  -3   4  23       22.92       21.78     11.28 o 
  -2   4  23        3.19       -3.85      7.90 o 
  -1   4  23      127.92      178.38     16.58 o 
   0   4  23       11.04        2.79      6.75 o 
   1   4  23       46.88       58.69     11.08 o 
   2   4  23      133.07      171.25     15.52 o 
   3   4  23        0.74       -3.18      9.06 o 
  -7   0  24       10.06       16.77      8.77 o 
  -6   0  24       22.96       18.12      9.06 o 
  -5   0  24       13.83       21.78      7.81 o 
  -4   0  24       21.19       10.50      8.19 o 
  -3   0  24       11.01       19.76      6.75 o 
  -2   0  24       23.65       31.22      8.96 o 
  -1   0  24       76.00       81.82      9.44 o 
   0   0  24       48.86       47.18     10.70 o 
   1   0  24       13.87       10.99      7.32 o 
   2   0  24      292.32      283.23     17.92 o 
   3   0  24      343.90      423.83     22.16 o 
   4   0  24        5.02        0.87      9.06 o 
   5   0  24       11.28        4.82      9.44 o 
  -7   1  24        5.44       -1.06     10.02 o 
  -6   1  24       31.33       23.22      9.54 o 
  -5   1  24        1.68        4.43      7.81 o 
  -4   1  24       80.49       94.06     12.14 o 
  -3   1  24        9.26        0.77      8.77 o 
  -2   1  24      155.49      148.79     13.11 o 
  -1   1  24      124.71      121.62     11.95 o 
   0   1  24       40.51      -31.03     31.03 o 
   1   1  24       34.02       14.26     10.89 o 
   2   1  24        1.00        5.49      6.46 o 
   3   1  24        6.75        5.01      8.48 o 
   4   1  24       69.68       76.90     11.76 o 
   5   1  24       17.77       25.63      9.44 o 
  -6   2  24        0.14       -8.67      8.67 o 
  -5   2  24       98.37       76.03     14.07 o 
  -4   2  24       17.52       20.14     10.89 o 
  -3   2  24      285.04      252.10     19.27 o 
  -2   2  24       28.57       35.75      8.77 o 
  -1   2  24        0.90      -13.59     13.59 o 
   0   2  24       19.61       25.26      9.73 o 
   1   2  24       37.86      -15.23     15.23 o 
   2   2  24      156.18      170.28     15.32 o 
   3   2  24        1.83       -1.73      9.64 o 
   4   2  24        0.10       -8.77      8.77 o 
   5   2  24        9.66       15.52      7.81 o 
  -5   3  24        8.30       -7.13     11.18 o 
  -4   3  24        0.49       12.43      8.19 o 
  -3   3  24        0.07       10.89      7.42 o 
  -2   3  24        3.10        6.17      8.67 o 
  -1   3  24       28.06       37.10     11.47 o 
   0   3  24        9.29      -42.61     43.22 o 
   1   3  24       24.34       -7.03     10.99 o 
   2   3  24        1.15        0.87      8.77 o 
   3   3  24       40.41       56.18     11.28 o 
   4   3  24        0.00        7.23      9.25 o 
  -3   4  24       23.07       22.55     10.89 o 
  -2   4  24        9.78       19.85      9.25 o 
  -1   4  24       14.01      -10.79     12.53 o 
   0   4  24       30.63       19.82      6.85 o 
   1   4  24        1.13       -0.96      8.77 o 
   2   4  24        0.94       -5.20      9.15 o 
  -6   1  25        0.19       -8.48      8.48 o 
  -5   1  25       36.27       52.71     11.18 o 
  -4   1  25        0.45       -7.71      8.77 o 
  -3   1  25        0.86       -0.77      6.26 o 
  -2   1  25        8.12        7.03      9.44 o 
  -1   1  25        5.79      -17.83     17.83 o 
   0   1  25       43.07       10.79      9.17 o 
   1   1  25       59.95       27.56     15.52 o 
   2   1  25        1.24       -4.91      6.65 o 
   3   1  25       80.34       91.07     13.11 o 
   4   1  25        3.40       14.17      8.48 o 
   5   1  25       13.38       19.47      9.44 o 
  -6   2  25       40.71       21.10     12.43 o 
  -5   2  25       85.24       97.43     14.46 o 
  -4   2  25       74.79       79.21     13.88 o 
  -3   2  25       55.47       73.34     12.34 o 
  -2   2  25       28.76       27.46     10.12 o 
  -1   2  25       42.28       34.31      9.83 o 
   0   2  25        7.22       -9.71      9.71 o 
   1   2  25       58.14       67.07     11.08 o 
   2   2  25       66.35       67.26     12.05 o 
   3   2  25       70.07       61.96     11.56 o 
   4   2  25       11.17        0.00      9.73 o 
  -5   3  25       60.22       81.24     13.40 o 
  -4   3  25       25.47       15.90     11.56 o 
  -3   3  25       38.44       17.06     12.24 o 
  -2   3  25        1.06        5.49      6.75 o 
  -1   3  25       53.71       58.59     12.24 o 
   0   3  25       18.57       27.90      6.54 o 
   1   3  25        0.20       -8.29      9.44 o 
   2   3  25       51.72       50.69     12.53 o 
   3   3  25       56.14       39.22     14.26 o 
  -3   4  25       27.68       44.52     11.28 o 
  -2   4  25       29.32       42.21     10.02 o 
  -1   4  25       72.25       55.89     13.88 o 
   0   4  25        0.32        5.52      5.24 o 
   1   4  25       36.03       48.67     11.28 o 
   2   4  25       26.30       42.79     12.72 o 
  -6   0  26        7.78       13.30      9.06 o 
  -5   0  26        5.07       -4.72      8.38 o 
  -4   0  26       96.59       91.65     12.24 o 
  -3   0  26      328.58      390.48     20.14 o 
  -2   0  26       13.56       10.41      8.38 o 
  -1   0  26        0.54        5.49      5.88 o 
   0   0  26      187.39      217.53     14.65 o 
   1   0  26       10.69       12.14      8.58 o 
   2   0  26       19.46       24.57      9.25 o 
   3   0  26        8.36       -1.83      8.48 o 
   4   0  26       37.06       29.01      9.15 o 
   5   0  26       30.54       42.02     11.95 o 
  -6   1  26        2.03        4.14      7.90 o 
  -5   1  26       25.81        9.64     11.66 o 
  -4   1  26       97.13       98.78     13.59 o 
  -3   1  26        0.64       -1.73      7.42 o 
  -2   1  26       73.45       94.34     12.62 o 
  -1   1  26       63.26       61.29     11.76 o 
   0   1  26        2.50      -24.24     24.24 o 
   1   1  26      141.18       81.91     18.41 o 
   2   1  26        9.32        5.20      9.44 o 
   3   1  26        0.12       -9.35      9.35 o 
   4   1  26        2.86        6.84      8.38 o 
   5   1  26        3.95       -8.58      9.64 o 
  -5   2  26       19.36       38.35     10.89 o 
  -4   2  26       69.94       78.64     13.49 o 
  -3   2  26       22.53       27.95     11.47 o 
  -2   2  26       17.71        6.07      9.83 o 
  -1   2  26        3.72      -12.05     12.05 o 
   0   2  26       55.01       38.45      8.36 o 
   1   2  26        2.42      -16.96     16.96 o 
   2   2  26        1.48       -9.93      9.93 o 
   3   2  26        1.78       -0.96      8.48 o 
   4   2  26        3.15       23.71      7.90 o 
  -4   3  26       16.73       17.54     10.31 o 
  -3   3  26       29.50       32.48     10.60 o 
  -2   3  26        0.19        5.69      7.42 o 
  -1   3  26        8.44      -15.71     15.71 o 
   0   3  26        1.25      -12.24     12.24 o 
   1   3  26       10.97      -10.50     10.50 o 
   2   3  26        8.60       20.91     10.99 o 
   3   3  26       29.98       47.03     10.70 o 
  -2   4  26        2.16      -10.79     10.79 o 
  -1   4  26        0.70        9.44     10.50 o 
   0   4  26        0.00        1.47      5.58 o 
  -5   1  27       24.20       19.95     10.22 o 
  -4   1  27       22.80       11.28     11.28 o 
  -3   1  27        2.84       -9.44      9.44 o 
  -2   1  27       29.81       38.74      9.35 o 
  -1   1  27        6.64      -15.32     15.32 o 
   0   1  27        0.71      -20.82     20.82 o 
   1   1  27      171.23      175.58     17.73 o 
   2   1  27        0.43       -2.70      8.96 o 
   3   1  27        4.46        7.71      9.15 o 
   4   1  27       14.21       15.42      9.54 o 
  -5   2  27       48.34       73.34     12.24 o 
  -4   2  27        0.62        4.91      9.93 o 
  -3   2  27      124.77      119.40     15.61 o 
  -2   2  27       67.88       58.30     12.72 o 
  -1   2  27        5.83       -2.70     10.70 o 
   0   2  27        7.65      -24.28     24.28 o 
   1   2  27      147.21      158.91     17.54 o 
   2   2  27       51.74       62.93     12.14 o 
   3   2  27       84.40       80.47     13.97 o 
  -4   3  27        0.09        8.58      8.38 o 
  -3   3  27      115.18      126.72     15.32 o 
  -2   3  27        4.40        6.94      9.44 o 
  -1   3  27      103.88      134.14     14.94 o 
   0   3  27       12.93       19.21      7.37 o 
   1   3  27       40.14        5.97     10.99 o 
   2   3  27      106.96      150.14     16.48 o 
  -5   0  28       72.14      106.29     13.59 o 
  -4   0  28        1.49       -0.96      7.71 o 
  -3   0  28       49.64       21.01     11.37 o 
  -2   0  28       12.58        6.17      8.48 o 
  -1   0  28       44.84       44.52      9.15 o 
   0   0  28       59.38       59.87      9.15 o 
   1   0  28       16.17        7.13      8.87 o 
   2   0  28        0.79       -8.00      8.00 o 
   3   0  28        5.72        0.96      8.38 o 
   4   0  28       13.93       13.68      7.32 o 
  -5   1  28       45.77       65.43     12.05 o 
  -4   1  28        1.24       -4.91      9.64 o 
  -3   1  28       36.95       35.37     12.14 o 
  -2   1  28       11.13       31.61      8.48 o 
  -1   1  28       26.75        4.43     10.89 o 
   0   1  28       24.03      -12.71     12.71 o 
   1   1  28       11.49      -12.24     12.24 o 
   2   1  28      120.89      142.14     15.61 o 
   3   1  28       34.16       36.04     11.76 o 
   4   1  28        2.59       12.82      9.06 o 
  -4   2  28       15.68       32.86     10.50 o 
  -3   2  28        0.12      -10.31     10.31 o 
  -2   2  28        7.81       -0.96     10.41 o 
  -1   2  28       30.71       42.21     11.37 o 
   0   2  28       20.25      -12.43     12.43 o 
   1   2  28       50.24        0.96     15.61 o 
   2   2  28        2.63       -9.15      9.15 o 
   3   2  28       17.27       12.62     11.76 o 
  -3   3  28       12.28       14.84     12.53 o 
  -2   3  28        6.42        8.29      8.48 o 
  -1   3  28       22.68      -15.42     15.42 o 
   0   3  28        0.23       -8.15      8.15 o 
   1   3  28        6.29        9.35     10.99 o 
  -4   1  29       62.15       65.14     12.91 o 
  -3   1  29       20.57       28.24     10.02 o 
  -2   1  29        3.21        6.65      8.38 o 
  -1   1  29        8.68      -10.99     10.99 o 
   0   1  29       67.38      -15.43     15.43 o 
   1   1  29        1.70       -0.96      8.09 o 
   2   1  29        3.79       -0.96      9.35 o 
   3   1  29        7.31        6.26     10.22 o 
  -4   2  29       77.77      113.14     14.94 o 
  -3   2  29        0.98       -8.48      8.48 o 
  -2   2  29       46.53       94.44     13.11 o 
  -1   2  29        2.36      -17.64     17.64 o 
   0   2  29       79.17       62.58     10.38 o 
   1   2  29        4.65      -15.52     15.52 o 
   2   2  29        0.93       -7.32      9.44 o 
  -1   3  29       15.85       26.60     10.50 o 
   0   3  29       37.33       31.33      8.53 o 
  -4   0  30       31.58       39.70     11.28 o 
  -3   0  30        9.49      -10.31     10.31 o 
  -2   0  30        3.25        7.81      8.67 o 
  -1   0  30       41.80       55.70     11.66 o 
   0   0  30        0.35       -4.03      5.99 o 
   1   0  30      182.23      230.32     17.92 o 
   2   0  30        0.68       -5.11      8.38 o 
  -4   1  30       21.87       18.02     10.70 o 
  -3   1  30       89.98       84.42     14.46 o 
  -2   1  30       13.16       14.84      9.25 o 
  -1   1  30        6.11      -12.43     12.43 o 
   0   1  30       75.97       72.15     26.02 o 
   1   1  30        4.50        0.96      9.83 o 
   2   1  30        0.76        7.23     11.08 o 
  -3   2  30        0.20       -4.24      8.77 o 
  -2   2  30       14.23        8.29     12.53 o 
  -1   2  30       54.53       85.09     13.01 o 
   0   2  30        2.85      -26.21     26.21 o 
   1   2  30       51.53       50.30     14.36 o 
  -3   1  31        7.77      -11.66     11.95 o 
  -2   1  31        2.24        7.23      8.87 o 
  -1   1  31       11.36      -14.36     14.74 o 
   0   1  31        1.05      -26.69     26.69 o 
   1   1  31        0.98        1.06      8.58 o 
  -2   0  32       38.01       65.92     12.34 o 
  -1   0  32       76.64       83.17     14.84 o 
   0   0  32        1.79       -8.28      8.43 o 
  -1   1  32       30.38        4.24     14.26 o 
                                                 
